# Supplementary material for: The effect of data cleaning on record linkage quality
Source: BMC Med Inform Decis Mak. 2013 Jun 5;13:64. doi: 10.1186/1472-6947-13-64 (PMC3688507; doi:10.1186/1472-6947-13-64)
Supplement: Additional file 1 — Contains the synthetic data used in this paper. This file is in comma separated, delimited format and is viewable in Microsoft Excel or any text editor. The features of this dataset are described more fully in the manuscript. [file 1472-6947-13-64-S1.zip]

Archive with 1 entries (1 files):
- morbidity_full.csv
