# Supplementary material for: The effect of data cleaning on record linkage quality
Source: BMC Med Inform Decis Mak. 2013 Jun 5;13:64. doi: 10.1186/1472-6947-13-64 (PMC3688507; doi:10.1186/1472-6947-13-64)
Supplement: Additional file 1 — Contains the synthetic data used in this paper. This file is in comma separated, delimited format and is viewable in Microsoft Excel or any text editor. The features of this dataset are described more fully in the manuscript. [file 1472-6947-13-64-S1.zip › morbidity_full.csv]

Unique_id	forename	surname	dob	sex	pcode	sndcod	dolcod	nyscod	sndnys	init1	surn1	doby	dobm	dobd
1000054618	MICHAEL	FARNEOL	19930201	M	6148	F654	F*RNL	FARNAL	F654	M	F	1993	02	01
2000085804	JULIE	BAKEWELL	19560128	F	6056	B240	B*KL	BACAL	B240	J	B	1956	01	28
1000195820	ROBIN	WILLIAMSON	19630319	M	6031	W452	W*LMSN	WALANS	W452	R	W	1963	03	19
2000147770	JANET	ASHWORTH	19300415	F	6141	A263	*SR	ASWART	A263	J	A	1930	04	15
2000187566	NADIA	JAMIESON	19821126	F	6055	J525	J*MSN	JANASA	J520	N	J	1982	11	26
1000178091	JOHN	LANDWEHR			6230	L536	L*NR	LANDWA	L530	J	L
1000082693	ANDREW	POOL	19650514	M	6104	P400	P*L	PAL	P400	A	P	1965	05	14
1000066627	ALISTER	WITHAM	19450616	M	6050	W350	W*DM	WATAN	W350	A	W	1945	06	16
1000090430	HANSON	BOUPD		M	6430	B130	B*PD	BAPD	B130	H	B
1000064804	JACMON	GILL	19270518	M	6059	G400	G*L	GAL	G400	J	G	1927	05	18
1000181446	EDWARD	MORRIS	19460727	M	6027	M620	M*RS	MAR	M600	E	M	1946	07	27
1000075223	HENRY	WHIT	19250622	M	6516	W300	W*D	WAT	W300	H	W	1925	06	22
2000187024	SUSAN	MAYNE	19191023	F	6707	M500	M*N	MAN	M500	S	M	1919	10	23
2000024607	PATRICIA	BAUER	19370805	F	6050	B600	B*R	BAR	B600	P	B	1937	08	05
2000119562	HAYLEY	DO	19380117	F	6230	D000	D*	D	D000	H	D	1938	01	17
2000073471	CATHRYN	SPIKINS	19460120	F	6168	S125	SP*KNS	SPACAN	S125	C	S	1946	01	20
1000068993	PIVIALI	RICHARD	19810914	M	6155	R263	R*KR	RACAD	R230	P	R	1981	09	14
1000186718	RONALD	TAYLOR	19850726	M	6258	T460	D*LR	TALAR	T460	R	T	1985	07	26
2000059045	HANNAH	RUNDLE	19650902	F	6044	R534	R*NL	RANDL	R534	H	R	1965	09	02
2000117024	PATRICIA	BLACKHURST	19670801	F	6162	B426	BL*KRS	BLACAR	B426	P	B	1967	08	01
1000070876	MARK	TONKIN	19330922	M	6167	T525	D*NKN	TANCAN	T525	M	T	1933	09	22
2000057827	LESLEY	HOWARD	19300720	F	6156	H630	H*R	HAD	H300	L	H	1930	07	20
1000011910	GERAFD	LAWSON			6175	L250	L*SN	LASAN	L250	G	L
1000125225	TRAVIS	MORRIS	19531212		6021	M620	M*RS	MAR	M600	T	M	1953	12	12
2000017091	LAURA	REILLY	19521205	F	6066	R400	R*L	RALY	R400	L	R	1952	12	05
1000172913	TREVOR	TEO	19600203	M	6065	T000	D*	T	T000	T	T	1960	02	03
1000031659	KENNETH	REEVES	19912124	M	6149	R120	R*VS	RAF	R100	K	R	1991	21	24
2000112725	PATRICIA	SHEPHERD	20071128	F	6066	S163	S*PR	SAFAD	S130	P	S	2007	11	28
1000144513	PHILIP	DEVES	19991023	M	6148	D120	D*VS	DAF	D100	P	D	1999	10	23
1000011794	ROBERT		19191205	M	6210	0000			0000	R		1919	12	05
2000147402	ANTHOULA	BUTLER	19980921	F	6057	B346	B*DLR	BATLAR	B346	A	B	1998	09	21
1000006917	STEVEN	SALKILLD	19920919	M	6164	S424	S*LKL	SALCAL	S424	S	S	1992	09	19
1000072847	ZLATAN	YEAP	19691202	M	6071	Y100	*P	YAP	Y100	Z	Y	1969	12	02
2000048435	SHARON	STANTON		F	6012	S353	S*NN	STANTA	S353	S	S
1000099181	SCOTT	MANNING	19610928	M	6065	M552	M*NNG	MANANG	M552	S	M	1961	09	28
2000173232	ANNUNZIATA	SWIFT	20041209	F	6169	S130	S*FD	SWAFT	S130	A	S	2004	12	09
1000073225	BRETT	HUMPHREYS	19211024	M	6169	H516	H*MFRS	HANFRY	H516	B	H	1921	10	24
2000022981	PAMELA	BONI	19871223	F	6059	B500	B*N	BAN	B500	P	B	1987	12	23
1000085907	CALOGERO	LEEN	19590818	M	6023	L500	L*N	LAN	L500	C	L	1959	08	18
1000007113	WAYNE	RITIKIS	19651026		6230	R322	R*DKS	RATAC	R320	W	R	1965	10	26
2000198127	IFIGENIA	MORGAN	19340912	F	6112	M625	M*RGN	MARGAN	M625	I	M	1934	09	12
1000038777	JEFFREY	OSBORNE	19280612	M	6148	O216	*SBRN	OSBARN	O216	J	O	1928	06	12
2000056398	DIANNR	HOOD	19812116	F	6051	H300	H*D	HAD	H300	D	H	1981	21	16
2000053610	TERESA	FREITASX	19830611	F	6053	F632	FR*DKS	FRATAS	F632	T	F	1983	06	11
2000178680	DING	KELLY	19200608	F	1621	K400	K*L	CALY	C400	D	K	1920	06	08
2000036673	ANNETTE	DZEMAILOSKI		F	6057	D254	DS*MLS	DSANAL	D254	A	D
2000020051	JAYE	PALERMO	20071004	F	6525	P465	P*LRM	PALARN	P465	J	P	2007	10	04
1000188291	PEKER	RICE	19310426	M	6156	R200	R*S	RAC	R200	P	R	1931	04	26
2000158536	SAMANTHA	DUNN	19520514	F	6525	D500	D*N	DAN	D500	S	D	1952	05	14
1000126190	TREVOR	TIMMS	19370117	M	6119	T520	D*MS	TAN	T500	T	T	1937	01	17
2000132289	ARLENE	SEMMENS	19430427	F	6150	S552	S*MNS	SANAN	S550	A	S	1943	04	27
2000177221	KYM	WALON	20041123	F	6169	W450	W*LN	WALAN	W450	K	W	2004	11	23
1000004302	KIMON	WILLIAMS	19760525	M	6111	W452	W*LMS	WALAN	W450	K	W	1976	05	25
2000190900	EDNA	UYEN		F	6233	U500	*N	UN	U500	E	U
1000123463	MURALI	COOPER	19220069		6112	C160	K*PR	CAPAR	C160	M	C	1922	00	69
2000103400	CHOON	BORDESSA	19780516	F	6152	B632	B*RS	BARDAS	B632	C	B	1978	05	16
1000186033	GARRY	ANDERSON	19750227	M	6233	A536	*NRSN	ANDARS	A536	G	A	1975	02	27
2000110424		LUCAS	19830708		6014	L220	L*KS	LAC	L200		L	1983	07	08
1000053891	WINSTON	ETCHELL	19550119	M	6061	E324	*DSL	ETCAL	E324	W	E	1955	01	19
1000066066	GARRY	FRANCIS	19350109	M	6168	F652	FR*NSS	FRANC	F652	G	F	1935	01	09
2000162117	HELENA	HOLMES	19320121	F	6020	H452	H*LMS	HALN	H450	H	H	1932	01	21
2000024559	TARRYN	KYLIE	19931218	F	6051	K400	K*L	CALY	C400	T	K	1993	12	18
2000043869	GWYNNETH	LUDBEOOK	19660902	F	6236	L312	L*DBK	LADBAC	L312	G	L	1966	09	02
2000159159	CRISTIE	CHAPMAN	19601030	F	6026	C155	K*PMN	CAPNAN	C155	C	C	1960	10	30
1000047514	DOUGLAS	HURST	20000106	M	6725	H623	H*RS	HARST	H623	D	H	2000	01	06
2000037641	KAYE	HUNTER	19951010	F	6152	H536	H*NR	HANTAR	H536	K	H	1995	10	10
1000195729	DAVID	JOHNSON	19940316	M	6031	J525	J*NSN	JANSAN	J525	D	J	1994	03	16
1000053793	KEITH		20011118	M	6082	0000			0000	K		2001	11	18
1000050926	PIETER	BENNETT	19971204	M	6280	B530	B*ND	BANAT	B530	P	B	1997	12	04
1000170960	BRIAN	LAID	19250126		6210	L300	L*D	LAD	L300	B	L	1925	01	26
1000134067	COLIN	KELLUHER	19670807	M	6100	K460	K*LR	CALAHA	C400	C	K	1967	08	07
1000140082	JAMES	ELLIS	19590702	M	6069	E420	*LS	EL	E400	J	E	1959	07	02
2000147521	JOAN	SADLER	19730220	F	6210	S346	S*DLR	SADLAR	S346	J	S	1973	02	20
2000124618	JANE	PAROLA	19851225	F	6169	P640	P*RL	PARAL	P640	J	P	1985	12	25
1000167245	ANTHONY	GRAHAM	19390919	M	6230	G650	GR*M	GRAHAN	G650	A	G	1939	09	19
2000059387	MARIAN	JOHN	19620716	F	6053	J500	J*N	JAN	J500	M	J	1962	07	16
2000044137	KAR	LUFF		F	6251	L100	L*F	LAF	L100	K	L
2000074903	ELIZACETH	BARKER	19570122	F	6149	B626	B*RKR	BARCAR	B626	E	B	1957	01	22
1000086774	ALAN	AHEFN	19770307	M	6210	A150	*FN	AHAFN	A150	A	A	1977	03	07
2000085646	TERESA	RUTHVEN	19270710	F	6146	R315	R*DVN	RATVAN	R315	T	R	1927	07	10
2000047513	SALLY	OFFICER	19930225	F	6005	O126	*FSR	OFACAR	O126	S	O	1993	02	25
2000012643	ALANA	BOLDIXSPN	19790411	F	6024	B432	B*LKSP	BALDAX	B432	A	B	1979	04	11
2000129771	NELLIE	RICHARDS		F	6168	R263	R*KRS	RACAD	R230	N	R
2000132790	NANETTE	WEST	20070203	F	6169	W230	W*S	WAST	W230	N	W	2007	02	03
2000018564	MARCELLA	LINDSAY	19700608	F	6062	L532	L*NS	LANDSY	L532	M	L	1970	06	08
1000022268	JASON	SIMPSON	19460217	M	6084	S512	S*MPSN	SANPSA	S512	J	S	1946	02	17
1000198670	IVO	GRAHAM	19691007	M	6027	G650	GR*M	GRAHAN	G650	I	G	1969	10	07
2000002461	SAMANTHA	WESTON	19631014	F	6324	W235	W*SN	WASTAN	W235	S	W	1963	10	14
2000109985	KIM	RICHARDS		F	6152	R263	R*KRS	RACAD	R230	K	R
1000139541	ANDREW	LITVINS	19981016		6110	L315	L*DVNS	LATVAN	L315	A	L	1998	10	16
2000180845	THELMA	MALATYHSKI		F	6066	M432	M*LDS	MALATA	M430	T	M
2000016546	SYLVIA	O DRISCOLL	19686025	F	6022	O362	*DRSL	ODRASC	O362	S	O	1968	60	25
2000056485	CHLOE			F	6107	0000			0000	C
1000058575	DARREN	DEL BORRELL	19640411	M	6450	D416	D*LBRL	DALBAR	D416	D	D	1964	04	11
1000078316	CHRISTOPHE	SMITH	19220724	M	6280	S530	SM*D	SNAT	S530	C	S	1922	07	24
2000161805	GLENYS	RODERICK	19830201	F	6275	R362	R*DRK	RADARA	R360	G	R	1983	02	01
2000076094	WILHELMINA	LIEDEDMOY	19851021	F	6054	L335	L*DDM	LADADN	L335	W	L	1985	10	21
2000098653	GWENDOLYN	ARCERI	19710205	F	6315	A626	*RR	ARCAR	A626	G	A	1971	02	05
2000003755	AMBER	RENNIE		F	6028	R500	R*N	RANY	R500	A	R
2000012820	WAI	MANSELL	19470903	F	6065	M524	M*NSL	MANSAL	M524	W	M	1947	09	03
2000002230	DEBORAH	WONG	19340216	F	6064	W520	W*NG	WANG	W520	D	W	1934	02	16
2000028912	K EFY	CLARENC	19821026	F	6083	C465	KL*RNK	CLARAN	C465	K	C	1982	10	26
1000096302	DAN	PALMER	19620528	M	6330	P456	P*LMR	PALNAR	P456	D	P	1962	05	28
1000197246	BRETT	SHAH		M	6077	S000	S*	S	S000	B	S
2000137949	MARGAFET	CARCIONE		F	654	C625	K*RN	CARCAN	C625	M	C
1000073848	SAUL	RAESIDE	19650420	M	6109	R230	R*SD	RASAD	R230	S	R	1965	04	20
2000128927	LAUREL	DEVELLEREZ	19311108	F	6104	D146	D*VLRS	DAFALA	D140	L	D	1931	11	08
1000143018	THOMAS	EVANS	19350520		6026	E152	*VNS	EVAN	E150	T	E	1935	05	20
2000119624	MELANIE	CANDELORO	19910412	F		C534	K*NLR	CANDAL	C534	M	C	1991	04	12
2000167395	JILLIAN			F	6110	0000			0000	J
1000129435	ROBERT	ADAIR	19590425	M	6770	A360	*DR	ADAR	A360	R	A	1959	04	25
2000021750	JENNIFER	CRANNY	19280902	F	6018	C650	KR*N	CRANY	C650	J	C	1928	09	02
2000104243	SUSAN	PICKERING		F	6110	P265	P*KRNG	PACARA	P260	S	P
2000039274	LESLEY	JENNIPN		F	6762	J515	J*NPN	JANAPN	J515	L	J
2000035111	PATRICIA	ZIMBULIS	19661222	F	6280	Z514	S*MBLS	ZANBAL	Z514	P	Z	1966	12	22
2000024842	INGA	ELSBUGRY	19360302	F	6150	E421	*LSBGR	ELSBAG	E421	I	E	1936	03	02
1000063632	MICHAEL	BUTCHER	19560618	M	6258	B326	B*DSR	BATCAR	B326	M	B	1956	06	18
1000144751	MICHAEL	DUNNE	19971017	M	6066	D500	D*N	DAN	D500	M	D	1997	10	17
1000126042	DANE		20020913	M	6080	0000			0000	D		2002	09	13
1000119196	GARY	MESIHA	19480412	M	6028	M200	M*S	MASAH	M200	G	M	1948	04	12
2000171177	DIANNE	REGAN	19701112	F	6308	R250	R*GN	RAGAN	R250	D	R	1970	11	12
1000142646	MATTHEW	DEVENISH	19550312	M	6112	D152	D*VNS	DAFANA	D150	M	D	1955	03	12
1000184002	STEVEN	OSBORN		M	6177	O216	*SBRN	OSBARN	O216	S	O
1000088517	COLIN	AUERBACH	19470323	M	6064	A612	*RBK	ARBAC	A612	C	A	1947	03	23
2000053238	ELZBIETA		19540520	F	6107	0000			0000	E		1954	05	20
2000063631	ANNE	DEKENS	19670601	F	6051	D252	D*KNS	DACAN	D250	A	D	1967	06	01
1000063872	THOMAS	THRIFT	20021022	M	6058	T613	DR*FD	TRAFT	T613	T	T	2002	10	22
1000040471	CAMPBELL	CRUMP	19381202	M	6258	C651	KR*MP	CRANP	C651	C	C	1938	12	02
1000056044	GLENN	THRING	19860113	M	6401	T652	DR*NG	TRANG	T652	G	T	1986	01	13
2000009930	MARTINE	ALLEN	19840716	F	6110	A450	*LN	ALAN	A450	M	A	1984	07	16
2000194614	LAUREN	FORSYH	19540426	F	6059	F620	F*RS	FARS	F620	L	F	1954	04	26
1000087011	KENNETH	ROWLANDS	19551103	M	6149	R453	R*LNS	RALAN	R450	K	R	1955	11	03
1000017773	AARON	BANH		M	6151	B500	B*N	BAN	B500	A	B
2000012478	KAM	SHANNON	19561017	F	6061	S550	S*NN	SANAN	S550	K	S	1956	10	17
2000151253	MICHELLE	FALCUS	19690707	F	6065	F422	F*LKS	FALC	F420	M	F	1969	07	07
2000104266	FIONA	BRYSON	19980808	F	6164	B625	BR*SN	BRASAN	B625	F	B	1998	08	08
2000100021	PETA	LANGLEY	19540120	F	6056	L524	L*NGL	LANGLY	L524	P	L	1954	01	20
1000176465	ALEXANDRE	MELVILLE		M	6572	M414	M*LVL	MALVAL	M414	A	M
1000187925	MATTHEW	WILLIAMS	19501120	M	6232	W452	W*LMS	WALAN	W450	M	W	1950	11	20
1000124599	GARNET	OSORIO	20040404	M	6024	O260	*SR	OSAR	O260	G	O	2004	04	04
1000082786	KENNETH	ARTHUR	19582214		6100	A636	*RR	ARTAR	A636	K	A	1958	22	14
1000025859	MAXWELL	BROWNING	19730324	M	6725	B655	BR*NNG	BRANAN	B655	M	B	1973	03	24
1000058957	WILLIAM	EASTON	19650225	M	6107	E235	*SN	ESTAN	E235	W	E	1965	02	25
1000097526	ALAN	STEINMANN	19311130	M	6163	S355	S*NMN	STANAN	S355	A	S	1931	11	30
1000168545	ILIJA	LOCKWOOD	19231002	M	6051	L230	L*KD	LACWAD	L230	I	L	1923	10	02
1000111846	BENJAMIN	NAISBITT	19231704	M	6095	N213	N*SBD	NASBAT	N213	B	N	1923	17	04
1000074276	RAYMOND	SHIELDS	19501226	M	6155	S432	S*LS	SALD	S430	R	S	1950	12	26
1000049548	SHANNON	NELHAMN	19470703	M	6265	N450	N*LMN	NALAN	N450	S	N	1947	07	03
1000010491	STEPHEN	GREGORY	19701103	M	6164	G626	GR*GR	GRAGAR	G626	S	G	1970	11	03
2000064034	RACHEL		19580609	F	6339	0000			0000	R		1958	06	09
1000046591	GERARD	CLARKE	19360119	M	6205	C462	KL*RK	CLARC	C462	G	C	1936	01	19
1000029315	CALVEN	BLACKWOOD	19640918	M	6280	B423	BL*KD	BLACWA	B420	C	B	1964	09	18
1000018999	MURRAY	HYLAND	19320610	M	6714	H453	H*LN	HALAN	H450	M	H	1932	06	10
2000000202	SARIMAH	BEEZLEY	19650224	F	6021	B240	B*SL	BASLY	B240	S	B	1965	02	24
1000080011	LANCE	BROWN		M	6155	B650	BR*N	BRAN	B650	L	B
1000013241	RODERICK	LAVERUCK	19600302	M	6016	L162	L*VRK	LAVARA	L160	R	L	1960	03	02
1000136289	BOB	HOWARD	19560626	M	6056	H630	H*R	HAD	H300	B	H	1956	06	26
1000057832	DAVD	NOLAH	19904530	M	6210	N400	N*L	NAL	N400	D	N	1990	45	30
1000135862	MICHAEL	SALOTTI	19460222	M	6230	S430	S*LD	SALAT	S430	M	S	1946	02	22
1000180720	JOSEPH	NASH	19401214	M	6022	N200	N*S	NAS	N200	J	N	1940	12	14
2000157693	BRIDGET	SEWELO	19911111		6169	S400	S*L	SAL	S400	B	S	1991	11	11
1000130675	DAVID	BIGGS	19880913	M	6148	B200	B*GS	BAG	B200	D	B	1988	09	13
2000051267	SARAH	COTHAM	19650819	F		C350	K*DM	CATAN	C350	S	C	1965	08	19
1000111297	TRENT	STEPHEN	19960522	M	6016	S315	S*FN	STAFAN	S315	T	S	1996	05	22
2000014136	JULIE	HILTON	19560522		6021	H435	H*LDN	HALTAN	H435	J	H	1956	05	22
1000015618	TIM	LDY		M	6024	L300	L*	LDY	L300	T	L
1000125855	STEPHEN	MURPHYD		M	6280	M613	M*RFD	MARFAD	M613	S	M
1000116436	ROSS	HUNT			6210	H530	H*N	HAN	H500	R	H
2000139578	LUCITA	CONSTABLE	19872805	F	6156	C523	K*NSBL	CANSTA	C523	L	C	1987	28	05
1000064571	SIMON	WARE	19841003	M	6163	W600	W*R	WAR	W600	S	W	1984	10	03
1000031052	GRAHAM	WHITE	19925398	M	6022	W300	W*D	WAT	W300	G	W	1992	53	98
1000141234	TREVOR	MEWBURN	19921127	M	6210	M165	M*BRN	MABARN	M165	T	M	1992	11	27
2000051554	FARRHA	NELSON	19230109	F	6007	N425	N*LSN	NALSAN	N425	F	N	1923	01	09
2000104394	ROSE	WHELAN	19400601	F	6064	W450	W*LN	WALAN	W450	R	W	1940	06	01
2000101841	MARY	POLLARD	19840327	F	6210	P463	P*LR	PALAD	P430	M	P	1984	03	27
2000130758	RENEE	HARRIES	20070628	F	6152	H620	H*RS	HARY	H600	R	H	2007	06	28
1000037681	GREG	CARBON	19750518	M	6210	C615	K*RBN	CARBAN	C615	G	C	1975	05	18
2000161352	SHIELA	SMITH	19240303	F	6302	S530	SM*D	SNAT	S530	S	S	1924	03	03
2000062409	JADE	MICHAEL	19451106	F	6056	M240	M*KL	MACAL	M240	J	M	1945	11	06
2000107423	DEBRA	DODGSON	19580430	F	6530	D325	D*GSN	DAGSAN	D250	D	D	1958	04	30
1000138042	JASON	BENIFNO	19220721	M	6065	B515	B*NFN	BANAFN	B515	J	B	1922	07	21
1000038059	GARY	RAKICH	19640409	M	6155	R220	R*KK	RACAC	R220	G	R	1964	04	09
1000019185	MURRIE	HOWIE	19491025	M	6076	H000	H*	HY	H000	M	H	1949	10	25
2000176853	MARGARET	JOENSSON	19381130	F	6003	J525	J*NSN	JANSAN	J525	M	J	1938	11	30
1000022806	ABDUL	WONGAWOL	20045019	M	6008	W524	W*NGL	WANGAL	W524	A	W	2004	50	19
2000083056	ANGELINA	BLACKBURN		F	6466	B421	BL*KBR	BLACBA	B421	A	B
1000104570	ERROL	JENLN	19701021	M	6096	J545	J*NLN	JANLN	J545	E	J	1970	10	21
2000053800	SHERYL	JONRS	19440117	F	6061	J562	J*NRS	JANR	J560	S	J	1944	01	17
2000138059	TERESA	GARDINER			6147	G635	G*RNR	GARDAN	G635	T	G
1000163719	STEVEN		19461211	M	6020	0000			0000	S		1946	12	11
1000089908	MICHAEL	MAIN	19310410	M		M500	M*N	MAN	M500	M	M	1931	04	10
2000057420	SUSAN	BOOKER	20010810	F	6709	B260	B*KR	BACAR	B260	S	B	2001	08	10
1000050327	DAVID	HAYLES	19490926	M	6713	H420	H*LS	HAL	H400	D	H	1949	09	26
2000049186	ZARINA	HALL	19660218	F	6027	H400	H*L	HAL	H400	Z	H	1966	02	18
2000062904	REBECCA	DUCKWORTH	19420918	F	6023	D263	D*KR	DACWAR	D260	R	D	1942	09	18
2000076503	KAREN	GURF	19860149	F	6016	G610	G*RF	GARF	G610	K	G	1986	01	49
1000008172	IAIN	HODGES	19311123	M	6082	H322	H*GS	HAG	H200	I	H	1931	11	23
1000189970	SASHA	BUCHANAN	19430418	M	6726	B255	B*KNN	BACANA	B250	S	B	1943	04	18
1000182256	GEORGE	MCGELLIN	19601110	M	6056	M245	MK*LN	MCGALA	M240	G	M	1960	11	10
2000050083	BEVERLEY	REEVES	19371113	F	6021	R120	R*VS	RAF	R100	B	R	1937	11	13
2000138366	DELYS	LOVELAND	19570414	F	6303	L145	L*VLN	LAVALA	L140	D	L	1957	04	14
2000183608	CATHERINE	BAYLEY	19220929	F	6065	B400	B*L	BALY	B400	C	B	1922	09	29
1000013897	NICHOLAS	GUTHRIE	19310618		6112	G360	G*DR	GATRY	G360	N	G	1931	06	18
2000076791	MARIJA	DUTTON	19420312	F	6027	D350	D*DN	DATAN	D350	M	D	1942	03	12
1000191973	WILLIAM	JOHNSON	19191925	M	6056	J525	J*NSN	JANSAN	J525	W	J	1919	19	25
2000014352	JENNIFER	CROLL	20050321	F	6054	C640	KR*L	CRAL	C640	J	C	2005	03	21
2000087870	DIANNE	WYLIE	19713011	F	6169	W400	W*L	WALY	W400	D	W	1971	30	11
2000158763	DOROTHY	THORNE	19951115	F	6107	T650	D*RN	TARN	T650	D	T	1995	11	15
2000061011	MARGARET	KWOK	19481118	F	6057	K200	K*K	CWAC	C200	M	K	1948	11	18
1000031366	KENNETH	LEE	19352728	M	6168	L000	L*	LY	L000	K	L	1935	27	28
2000198312	SIRENA	WHITEMAN	19871024	F	6021	W355	W*DMN	WATANA	W350	S	W	1987	10	24
2000079835	KRISTY	WLAZLOWSKI	19340805	F	6168	W424	WL*SLS	WLASLA	W424	K	W	1934	08	05
1000132465	MICHAEL	AKUHN	19480722	M	6024	A250	*KN	ACAN	A250	M	A	1948	07	22
1000013108	MAURICE	LOGAN	19260115	M	6110	L250	L*GN	LAGAN	L250	M	L	1926	01	15
1000017704	LANCE	POLIS	19530531	M	6160	P420	P*LS	PAL	P400	L	P	1953	05	31
2000078447	ANITA	KADHEM	19470821	F	6230	K350	K*DM	CADAN	C350	A	K	1947	08	21
1000088223	MICHAEL	MONAJAN		M	6065	M525	M*NJN	MANAJA	M520	M	M
2000100943	PETRA	KOH	20021026	F	6082	K000	K*	C	C000	P	K	2002	10	26
2000002000	LAURN	RIBBENS		F	6728	R152	R*BNS	RABAN	R150	L	R
1000167269	RONALD	OSBORNE	20050923	M	6740	O216	*SBRN	OSBARN	O216	R	O	2005	09	23
2000146718	ROSEMARY		19900513	F	6014	0000			0000	R		1990	05	13
2000159483	NOELA	FERBID	19280602	F	6076	F613	F*RBD	FARBAD	F613	N	F	1928	06	02
1000165230	PAUL	BORCICH	19830418	M	6027	B622	B*RK	BARCAC	B622	P	B	1983	04	18
2000149812	MAUREEN	RYAN	19860419	F	6430	R500	R*N	RAN	R500	M	R	1986	04	19
1000122479	ROBERT	YEO	19790405	M	6100	Y000	*	Y	Y000	R	Y	1979	04	05
1000035539	CAMVON	D CUZHA	19630704	M	6168	D220	DK*S	DCAS	D220	C	D	1963	07	04
2000147568			19820713	F	6102	0000			0000			1982	07	13
2000160846	ROSS	KALBJS	19830423	F	6108	K412	K*LBJS	CALBJ	C412	R	K	1983	04	23
1000056606	HE	MARCUS	19420305	M	6059	M622	M*RS	MARC	M620	H	M	1942	03	05
1000083178	NICOLAAS	JONES	20020409	M	6060	J520	J*NS	JAN	J500	N	J	2002	04	09
1000023082	SHAUN	ROSEVEAR	19711120	M	6152	R216	R*SVR	RASAFA	R210	S	R	1971	11	20
1000083583	TIMOTHY	CARTER		M	6026	C636	K*RR	CARTAR	C636	T	C
1000049358	RAYMOND	TAYLOR	19930703	M	6025	T460	D*LR	TALAR	T460	R	T	1993	07	03
1000107759	FRANKLYN	BOOTH	19290118	M	6057	B300	B*D	BAT	B300	F	B	1929	01	18
1000151996	MARCO	LOBO	19530415	M	6058	L100	L*B	LAB	L100	M	L	1953	04	15
1000115069	TREVOR	GOODWIN	19641111	M	6722	G350	G*DN	GADWAN	G350	T	G	1964	11	11
1000175417	BALINT	D MONTE	19750902	M	6105	D553	DM*N	DNANT	D553	B	D	1975	09	02
1000127780	CLINTON	MADDAFORD	19821009	M	6172	M316	M*DFR	MADAFA	M310	C	M	1982	10	09
1000103333	REX	PETTIT	19930702	M	6148	P330	P*DD	PATAT	P330	R	P	1993	07	02
2000133217	LYTNE	BEAL		F	6112	B400	B*L	BAL	B400	L	B
2000036873	JANICE	CHERRY	20020916	F	6722	C600	K*R	CARY	C600	J	C	2002	09	16
1000030659	FRANLK	BRENNAN	19250619	M	6060	B655	BR*NN	BRANAN	B655	F	B	1925	06	19
1000008622	CRYIG	LAWRENCE		M	6152	L652	L*RNS	LARANC	L652	C	L
2000047013	KAREN	JOHNSON	19510525	F	6111	J525	J*NSN	JANSAN	J525	K	J	1951	05	25
2000118281	JILLIAN	SHERIDAN	19370712	F	6500	S635	S*RDN	SARADA	S630	J	S	1937	07	12
2000065002	HELEN	MAEP	19367006	F	6069	M100	M*P	MAP	M100	H	M	1936	70	06
1000096675	KENNETH	PENHY	19520409	M	6162	P500	P*N	PANY	P500	K	P	1952	04	09
2000141097	SUSAN	BIASIN	19191107	F	6025	B250	B*SN	BASAN	B250	S	B	1919	11	07
1000108796	IVO	MOSDS	20050428	M	6210	M232	M*SDS	MASD	M230	I	M	2005	04	28
1000064237	JOHN	BENWELL	19830720	M	6050	B540	B*NL	BANWAL	B540	J	B	1983	07	20
1000173596	ROBERT	HUDSON	19761023	M	6153	H325	H*DSN	HADSAN	H325	R	H	1976	10	23
1000115117	MALCOLM	EGERTON	19750809	M	6030	E263	*GRN	EGARTA	E263	M	E	1975	08	09
2000181696	SUS AN	CASTLDINE	19871130	F	6023	C234	K*SLN	CASTLD	C234	S	C	1987	11	30
1000153652	TRAVIS	MACLOU	19960409	M	6056	M240	MKL*	MCL	M240	T	M	1996	04	09
2000138468	RHIANNON	HOWSRD	19690609	F	6149	H263	H*SR	HASD	H230	R	H	1969	06	09
1000079411	CHRISTOPHE		19361024	M	6057	0000			0000	C		1936	10	24
2000148826	DOREEN	CAMPBELL	19521129	F	6164	C514	K*MPBL	CANPBA	C510	D	C	1952	11	29
1000166623	ERIC	POPADUK	19290525	M	6037	P132	P*PDK	PAPADA	P130	E	P	1929	05	25
2000096485	JANICE	SHAH	19970817	F	6532	S000	S*	S	S000	J	S	1997	08	17
2000056547	MARGARET	PHANG	19480602	F	6022	P520	F*NG	FANG	F520	M	P	1948	06	02
2000060657	MYRTLE	FISHER	19330313	F	6210	F260	F*SR	FASAR	F260	M	F	1933	03	13
2000014340	EILEDM			F	6324	0000			0000	E
2000107468	MARN	HOLT	19461125	F	6014	H430	H*LD	HALT	H430	M	H	1946	11	25
2000173682	FIONA	LU	19220711	F	6151	L000	L*	L	L000	F	L	1922	07	11
2000189817	NELL	BRADLEY	19350224	F	6027	B634	BR*DL	BRADLY	B634	N	B	1935	02	24
2000010671	ANIT			F	6051	0000			0000	A
2000155853	WENDY	VASILEVSKI	19600617	F	6166	V241	V*SLVS	VASALA	V240	W	V	1960	06	17
1000097625	PHILIP	TENNENT	19230505	M	6210	T553	D*NN	TANAN	T550	P	T	1923	05	05
2000143853	LEANNE	OLNEY	19410214	F	6016	O450	*LN	OLNY	O450	L	O	1941	02	14
1000030540	IAN	HEWITSON	20050123	M	6153	H325	H*DSN	HATSAN	H325	I	H	2005	01	23
2000109603	DAYLE	BARR	19540807		6163	B600	B*R	BAR	B600	D	B	1954	08	07
1000093825	KEVIN	WILSON	19760615	M	6100	W425	W*LSN	WALSAN	W425	K	W	1976	06	15
1000098483	ANDREW	WADDAMAN	19250412	M	6167	W355	W*DMN	WADANA	W350	A	W	1925	04	12
2000150506	PAULINE	WHIT	19460319	F	6194	W300	W*D	WAT	W300	P	W	1946	03	19
1000173278	TREVOR	GRIFFITH	19360502	M	6062	G613	GR*FD	GRAFAT	G613	T	G	1936	05	02
1000138741	BRADLEY	HYDE	19760603	M	6051	H300	H*D	HAD	H300	B	H	1976	06	03
1000184394	RODNEY	GRIFFIN	19310207	M	6009	G615	GR*FN	GRAFAN	G615	R	G	1931	02	07
1000086477	NINO	ELVERD	19710307	M	6072	E416	*LVR	ELVAD	E413	N	E	1971	03	07
2000133295	PAULINE	OMAR	19410319	F	6065	O560	*MR	ONAR	O560	P	O	1941	03	19
1000106867	GLENN	FOWLER	19370107	M	6066	F460	F*LR	FALAR	F460	G	F	1937	01	07
1000026564	FRANK	OVERINGTON	19960904	M	6600	O165	*VRNGD	OVARAN	O165	F	O	1996	09	04
2000004688	RONA	WILD	19530513	F	6168	W430	W*L	WALD	W430	R	W	1953	05	13
1000065715	JAMES	RICEKRT	19520613	M	6046	R226	R*SKR	RACACD	R223	J	R	1952	06	13
1000059672	CHOONG	PENN	19701933	M	6063	P500	P*N	PAN	P500	C	P	1970	19	33
1000092993	PIERANGELO	ROBERTAS	19520422	M	6027	R163	R*BRS	RABART	R163	P	R	1952	04	22
2000182665	MELISSA	DAWSON	19701211	F	6021	D250	D*SN	DASAN	D250	M	D	1970	12	11
1000173162	TAYLOE	POEWR		M	6062	P600	P*R	PAR	P600	T	P
2000175138	ASHLEIGH	MOORE		F	6208	M600	M*R	MAR	M600	A	M
1000147626	JAI	BUTCHER	19570320		6110	B326	B*DSR	BATCAR	B326	J	B	1957	03	20
1000099925	GIOR GIO	LARKAN	20020306	M	6108	L625	L*RKN	LARCAN	L625	G	L	2002	03	06
1000087590	MICHAEL	BROMFIELD	19540806	M	6163	B651	BR*MFL	BRANFA	B651	M	B	1954	08	06
1000077461	VICTOR	LEITE-DA CU	19870406	M	6450	L332	L*DDK	LATADA	L330	V	L	1987	04	06
2000114620	LORRAINE	BELL		F	6018	B400	B*L	BAL	B400	L	B
1000157308	JUERGEN	LUCAS	19630409	M	6063	L220	L*KS	LAC	L200	J	L	1963	04	09
2000024896	DEANNA	ALIPHON		F	6018	A415	*LFN	ALAFAN	A415	D	A
1000142977	TROY	FARNSWORTH	19680626		6173	F652	F*RNSR	FARNSW	F652	T	F	1968	06	26
2000072820	SARAH	HANSLIP	19380504	F	6066	H524	H*NSLP	HANSLA	H524	S	H	1938	05	04
2000130647	MARGARET	GENTRY	19970331	F	6210	G536	G*NR	GANTRY	G536	M	G	1997	03	31
2000198366	MARGARET	BARTLEY	19831108	F	6312	B634	B*RL	BARTLY	B634	M	B	1983	11	08
1000199343	GLENN	COOPER	19300807	M	6053	C160	K*PR	CAPAR	C160	G	C	1930	08	07
1000010180	PAUL	ROYER	19730908	M	6109	R600	R*R	RAR	R600	P	R	1973	09	08
1000072834	DAVID	ANTIC	19955001	M	6108	A532	*NK	ANTAC	A532	D	A	1995	50	01
2000099645	SALLY	SWAN	19970223	F	6147	S500	S*N	SWAN	S500	S	S	1997	02	23
1000041690	MATTHEW	DURACK	19951002	M	6022	D620	D*RK	DARAC	D620	M	D	1995	10	02
2000026018	TRACEY	STRUDWICK	19910216	F	6330	S363	SR*DK	STRADW	S363	T	S	1991	02	16
1000076333	KIERON	MEYER		M	6152	M600	M*R	MAR	M600	K	M
2000080105	PATRICIA	STICKLAND	19630103	F	6107	S324	S*KLN	STACLA	S324	P	S	1963	01	03
2000136244	SUJAN			F	6148	0000			0000	S
2000081832	DOROTHY	GOLDING	19890625	F		G435	G*LNG	GALDAN	G435	D	G	1989	06	25
1000084190	HAROLD	LUTTER	19490301	M	6018	L360	L*DR	LATAR	L360	H	L	1949	03	01
1000056421	JOAP	JONES	20050412	M	6006	J520	J*NS	JAN	J500	J	J	2005	04	12
2000189398	ALIC	SPOONER	19790125	F	6111	S156	SP*NR	SPANAR	S156	A	S	1979	01	25
1000000684	LINDSAY	MCKAY	19951216	M	6225	M200	MK*	MCY	M200	L	M	1995	12	16
1000041778	ROBERT	THOMASON	19280602	M	6107	T525	D*MSN	TANASA	T520	R	T	1928	06	02
1000162870	GLENN	VERNEY	20031004	M	6061	V650	V*RN	VARNY	V650	G	V	2003	10	04
1000027129	ARTHOR	MCMURRDY	19270514	M	6180	M256	MKM*R	MCNARD	M256	A	M	1927	05	14
1000053370	GREGORY	DADDOW	19960607	M	6026	D300	D*D	DAD	D300	G	D	1996	06	07
1000039935	SHANE	CLEVERLEY	19700202	M	6023	C416	KL*VRL	CLAFAR	C416	S	C	1970	02	02
2000199839	EMMA	SWAN	19551212		6028	S500	S*N	SWAN	S500	E	S	1955	12	12
2000143138	MARGARET		19690608	F	6147	0000			0000	M		1969	06	08
2000189206	PAMELA	DAVIS	20011130	F	6016	D120	D*VS	DAV	D100	P	D	2001	11	30
2000192848	JULETR		20030209	F	6432	0000			0000	J		2003	02	09
2000045909	SANDRA	TAYLOR	19560816	F	6149	T460	D*LR	TALAR	T460	S	T	1956	08	16
2000016975	YVONNE	BAHARTHAH	19320108	F	6020	B630	B*R	BAHART	B630	Y	B	1932	01	08
2000043219	PAULINE	FEHCY	19660502	F	6071	F200	F*S	FACY	F200	P	F	1966	05	02
1000077801	KEVIN	FIMMELL	19730117	M	6390	F540	F*ML	FANAL	F540	K	F	1973	01	17
2000102537	VANNESSA	EVANS	20011229	F	6027	E152	*VNS	EVAN	E150	V	E	2001	12	29
2000123120	SARAH	MASCHMEDT	19700202	F	6020	M253	M*SMD	MASNAD	M253	S	M	1970	02	02
2000190238	ANN	BARNES	19870731	F	6353	B652	B*RNS	BARN	B650	A	B	1987	07	31
2000159297	SHIRLEY	WALTON	19571114	F	6126	W435	W*LDN	WALTAN	W435	S	W	1957	11	14
2000114865	VERONA	GLEESON	19820623	F	6041	G425	GL*SN	GLASAN	G425	V	G	1982	06	23
2000178296	CHRISTINE	SHERWTRY	19531026	F	6062	S636	S*RDR	SARWTR	S636	C	S	1953	10	26
2000195692	EUGENIA	PINNEGAR	20061007	F	6053	P526	P*NGR	PANAGA	P520	E	P	2006	10	07
2000111681	EVELYH	BAIL	19740806	F	6210	B400	B*L	BAL	B400	E	B	1974	08	06
2000088193	LYNN	FOOTE	19841221	F	6530	F300	F*D	FAT	F300	L	F	1984	12	21
1000063012	GORDON		19861009			0000			0000	G		1986	10	09
1000153930	JASON	SWINEY	19310826	M	6107	S500	S*N	SWANY	S500	J	S	1931	08	26
1000175527	PRESTON	DOWER	19550116	M	6430	D600	D*R	DAR	D600	P	D	1955	01	16
2000187163	KIRSTIE	LEHEMBRE	19180415	F	6317	L516	L*MBR	LAHANB	L510	K	L	1918	04	15
1000143167	ANTHONY	GOREY		M	6104	G600	G*R	GARY	G600	A	G
1000135885	FREDERICK	HARRIS-WALK	19380328			H624	H*RSLK	HARASW	H620	F	H	1938	03	28
2000007766	CLARE	WATTS	19950906	F	6525	W320	W*DS	WAT	W300	C	W	1995	09	06
1000061381	KEVIN	MORRIA	19420331	M	6415	M600	M*R	MAR	M600	K	M	1942	03	31
2000176083	KIRBY	ALLEN	19550508	F	6155	A450	*LN	ALAN	A450	K	A	1955	05	08
1000022680	MICHHEL	GODFREY	20031111		6066	G316	G*DFR	GADFRY	G316	M	G	2003	11	11
1000066299	WARREN	HODGEZ	19811210	M	6751	H322	H*GS	HAG	H200	W	H	1981	12	10
2000073226	HAYLEY	LAWTON	19230718	F	6925	L350	L*DN	LATAN	L350	H	L	1923	07	18
1000038703	WESLEY	FISHER	19850129	M	6208	F260	F*SR	FASAR	F260	W	F	1985	01	29
1000165518	ROBERT	KELL	19550520	M	6027	K400	K*L	CAL	C400	R	K	1955	05	20
1000129635	STEPHEN	DUCRET		M	6164	D263	D*KRD	DACRAT	D263	S	D
1000001329	PETER	JEWELL	19970918	M	6162	J400	J*L	JAL	J400	P	J	1997	09	18
1000133928	HAROLD	HARDING	19211203	M	6160	H635	H*RNG	HARDAN	H635	H	H	1921	12	03
2000106423	JUNE	WILLIAMS	19600618	F	6222	W452	W*LMS	WALAN	W450	J	W	1960	06	18
1000165073	KKM	DI BIASE	19270412	M	6230	D120	D*BS	DABAS	D120	K	D	1927	04	12
1000104057	CLINTON	BAMFORD	19921104		6007	B516	B*MFR	BANFAD	B513	C	B	1992	11	04
2000186994	BRME	FREEMAN	19450608	F	6081	F655	FR*MN	FRANAN	F655	B	F	1945	06	08
2000005969	LYNETTE	FENNER	19460311	F	6153	F560	F*NR	FANAR	F560	L	F	1946	03	11
2000105088	KATE	REYNOLDS	19640613	F	6164	R543	R*NLS	RANALD	R543	K	R	1964	06	13
2000128392	BARBARA	TRUUHET	19770509	F	6100	T630	DR*D	TRAHAT	T630	B	T	1977	05	09
1000046363	ALEX	XU	19280524	M	6156	X000	X*	X	X000	A	X	1928	05	24
2000125217	LYNDA	GLADSTONES	19691024	F	6112	G432	GL*DSN	GLADST	G432	L	G	1969	10	24
1000151940	MATTHEW	WILSON	19240913	M	6108	W425	W*LSN	WALSAN	W425	M	W	1924	09	13
1000166653	RUSSELL	THOMA		M	6164	T500	D*M	TAN	T500	R	T
1000108787	ROHINTON		19960827	M	6155	0000			0000	R		1996	08	27
1000052586	ROLAND	MALLABONE	19820202	M	6024	M415	M*LBN	MALABA	M410	R	M	1982	02	02
2000015282	SUSAN	SIMPSON	19771022	F	6076	S512	S*MPSN	SANPSA	S512	S	S	1977	10	22
2000145021	JADE	TJIOE		F	6024	T200	DJ*	TJ	T200	J	T
2000122954	CHERYL	WAN	19201102	F	6055	W500	W*N	WAN	W500	C	W	1920	11	02
1000004384	JAMES	DA SILVA	19370206	M	6167	D241	D*SLV	DASALV	D241	J	D	1937	02	06
2000096562	CYNTHIA	GLENNON	19930725	F	6211	G455	GL*NN	GLANAN	G455	C	G	1993	07	25
2000016002	ELIZABETH	SAXON	19460129	F	6059	S250	S*KSN	SAXAN	S250	E	S	1946	01	29
1000095705	GRAHAM	KUBAKCIK	19440224	M	6163	K122	K*BKSK	CABACA	C120	G	K	1944	02	24
2000150486	KIN	BEALE	19780117	F	6101	B400	B*L	BAL	B400	K	B	1978	01	17
1000078994	JEDIDIAH	ELLIS	20061011		6112	E420	*LS	EL	E400	J	E	2006	10	11
2000099245	CAROLINE	SKROZA	19430104	F	6530	S620	SR*S	SCRAS	S620	C	S	1943	01	04
1000198512	ROSF	PORTER	19650111	M	6009	P636	P*RR	PARTAR	P636	R	P	1965	01	11
2000063031	LYNETTE	BEASLEY	19471103	F	6330	B240	B*SL	BASLY	B240	L	B	1947	11	03
2000199887	EMMA-JANE	DEBNAM		F	6151	D155	D*BNM	DABNAN	D155	E	D
1000164104		SMIRH	19530113	M	6150	S560	SM*R	SNAR	S560		S	1953	01	13
1000049213	ROBERT	O ROURKE	19570318	M	6210	O662	*RRK	ORARC	O662	R	O	1957	03	18
1000056260	MICAH	COSGROVE	19610602	M	6152	C261	K*SGRV	CASGRA	C260	M	C	1961	06	02
1000010056	ALFRED	DOWNSM	19360219	M	6233	D525	D*NSM	DANSN	D525	A	D	1936	02	19
1000139163	STEPHEN	VERSACI	19980526	M	6280	V622	V*RSS	VARSAC	V622	S	V	1998	05	26
1000016890	ALWYN	MATTHES	19560116	M	6211	M320	M*DS	MAT	M300	A	M	1956	01	16
1000030504	TYRON	POLOMKA	20042106	M	6025	P452	P*LK	PALANC	P452	T	P	2004	21	06
1000060629	CHRISTOPHE	BRINDLE	19770122	M	6056	B653	BR*NL	BRANDL	B653	C	B	1977	01	22
1000117905	SALVSTORE	CHESTER	19200219	M	6027	C236	K*SR	CASTAR	C236	S	C	1920	02	19
2000044383	MARIE	BRADFORD	19411118	F		B631	BR*DFR	BRADFA	B631	M	B	1941	11	18
2000085636	JOYCE	CAYLESS	19960421	F	6210	C420	K*LS	CAL	C400	J	C	1996	04	21
2000097053	SACHELLE	BRYANT	20020414	F	6010	B653	BR*N	BRAN	B650	S	B	2002	04	14
1000134546	BARRY	HARPER	19281027	M	6762	H616	H*RPR	HARPAR	H616	B	H	1928	10	27
1000179114	DARYL	DAVID	19420818	M	6318	D130	D*VD	DAVAD	D130	D	D	1942	08	18
2000166633	ALISA	FRASER	19710512	F	6111	F626	FR*SR	FRASAR	F626	A	F	1971	05	12
2000003331	SKYE	STAPLETON	19350324	F	6025	S314	S*PLDN	STAPLA	S314	S	S	1935	03	24
2000182424		BUCKMUIN	19840408	F	6075	B255	B*KMN	BACNAN	B255		B	1984	04	08
1000104764	NEIL	LOSKOSKI	19880802	M	6167	L220	L*SS	LASCAS	L220	N	L	1988	08	02
1000148811	DANIEL	O MALEY	20081006	M	6255	O540	*ML	ONALY	O540	D	O	2008	10	06
1000034150		SAUNDERS	19720903	M	6728	S536	S*NRS	SANDAR	S536		S	1972	09	03
2000112275	ZOE	JAKOVICH		F	6065	J212	J*KVK	JACAVA	J210	Z	J
2000091770	ALLISON	DVORAK	19920604	F	6255	D162	DV*RK	DVARAC	D162	A	D	1992	06	04
1000125671	ALEXANDER	LODGE	19561124	M	6180	L320	L*G	LAG	L200	A	L	1956	11	24
1000037876	CHRISTOPHE	HEATH	19200125	M	6011	H300	H*D	HAT	H300	C	H	1920	01	25
2000072320	JANETTE	WESTON	19750530	F	6181	W235	W*SN	WASTAN	W235	J	W	1975	05	30
2000051905	ANDIE	D ROZARIO	19710226	F	6342	D626	DR*SR	DRASAR	D626	A	D	1971	02	26
1000086116	KHAI	PERRIN		M	6108	P650	P*RN	PARAN	P650	K	P
2000140592	PETA	ARGIROPOULO	19361231	F	6050	A626	*RGRPL	ARGARA	A626	P	A	1936	12	31
2000044189	LESLEY	MARTIN	19460413	F	6056	M635	M*RN	MARTAN	M635	L	M	1946	04	13
1000175638	GAVIN	CATALANO	19871112	M	6152	C345	K*DLN	CATALA	C340	G	C	1987	11	12
2000003805	SUZZANNE	LOWE	19510524	F	6010	L000	L*	L	L000	S	L	1951	05	24
1000039509	PATRICK	KIDDIE	19680112	M	6285	K300	K*D	CADY	C300	P	K	1968	01	12
2000194322	DAWN	GREEN	19190404	F	6255	G650	GR*N	GRAN	G650	D	G	1919	04	04
2000152562	JEAN	OLESN	19420724	F	6017	O425	*LSN	OLASN	O425	J	O	1942	07	24
1000060650	JOHN	TAN	19340221	M	6010	T500	D*N	TAN	T500	J	T	1934	02	21
2000056635	SHERRYL	HART	19550429	F	6282	H630	H*R	HAD	H300	S	H	1955	04	29
1000036416	DEREK	BLOND	19191016	M	6060	B453	BL*N	BLAN	B450	D	B	1919	10	16
1000193217	RODNEY	CROFES	20030913	M	6410	C612	KR*FS	CRAF	C610	R	C	2003	09	13
1000158044	JONATHON	HALVORSON	19311204	M	6169	H416	H*LVRS	HALVAR	H416	J	H	1931	12	04
1000111658	DAVID	DAVIS	19540819	M	6112	D120	D*VS	DAV	D100	D	D	1954	08	19
2000133908	TRACEY	MANFIELD	19631117	F	6001	M514	M*NFL	MANFAL	M514	T	M	1963	11	17
2000143717	RUTH	DAY	20070104	F	6109	D000	D*	DY	D000	R	D	2007	01	04
1000044719	HENRY	WRIGTH	19952710	M	6109	W623	R*GD	RAGT	R230	H	W	1995	27	10
2000015963	MELLANIE	LOOKER		F	6535	L260	L*KR	LACAR	L260	M	L
1000056668	CLINTON	HOLUSA		M	6230	H420	H*LS	HALAS	H420	C	H
1000181082	CHARLES	STAERT	19690821	M	6306	S363	S*R	STAD	S330	C	S	1969	08	21
2000178183	LYNETTE	KENNAUGH	19403003	F	6337	K520	K*NF	CANAG	C520	L	K	1940	30	03
2000072485	ZORICA	RUDEGE	19570803	F	6530	R320	R*DG	RADAG	R320	Z	R	1957	08	03
2000136979	AN	CASLLB	19631030	F	6102	C241	K*SLB	CASLB	C241	A	C	1963	10	30
1000155300	LEONARD	SKINEN	19960427	M	6063	S550	S*NN	SCANAN	S550	L	S	1996	04	27
1000082817	ROGER	BOYLE	19890225	M	6155	B400	B*L	BAL	B400	R	B	1989	02	25
2000020077	GILLIAN	CALE		F	6172	C400	K*L	CAL	C400	G	C
1000078340	BRETT		19230516	M	6011	0000			0000	B		1923	05	16
1000137235	DAVID	PASSMORE		M	6062	P256	P*SMR	PASNAR	P256	D	P
2000092945	THELMA	IVORY		F	6285	I160	*VR	IVARY	I160	T	I
2000190193	MAGDALENA	CONNELL	19280927	F	6430	C540	K*NL	CANAL	C540	M	C	1928	09	27
2000040227	GENOVEFA	BROWN	20081130		6171	B650	BR*N	BRAN	B650	G	B	2008	11	30
1000113465	DAVID	ALACH	19580615	M	6026	A420	*LK	ALAC	A420	D	A	1958	06	15
2000000970	ELIZABUTH	HOBQSON	19830123	F	6163	H125	H*BQSN	HABGSA	H120	E	H	1983	01	23
1000090289	SCOTT	MISRA	19880627	M	6156	M260	M*SR	MASR	M260	S	M	1988	06	27
1000182433	DARREL	CIFUENTES	19800202	M	6065	C153	S*FNS	CAFANT	C153	D	C	1980	02	02
2000027401	JOANNE	SYMMONDS	19970309	F	6056	S553	S*MNS	SANAN	S550	J	S	1997	03	09
1000169676	GARY	DINAMARCA	19440404	M	6110	D556	D*NMR	DANANA	D550	G	D	1944	04	04
1000159606	DAVID	GANGEMI	19480216	M	6147	G525	G*NGM	GANGAN	G525	D	G	1948	02	16
2000083025	ELIZABETH	PIZZOLANTE		F	6513	P245	P*SLN	PASALA	P240	E	P
2000038304	CONSTANTIN	SCHOFIELD	19560323	F	6000	S143	S*FL	SAFALD	S143	C	S	1956	03	23
1000053299	REECE	WALLIS	19431030		6056	W420	W*LS	WAL	W400	R	W	1943	10	30
1000038674	ROBERT	BLAKE		M	6108	B420	BL*K	BLAC	B420	R	B
2000167041	ELSIE	MCGUCGKIN		F	6059	M225	MK*KN	MCGACG	M220	E	M
2000025399	ROMA	ARNDELL	19770127	F	6064	A653	*RNL	ARNDAL	A653	R	A	1977	01	27
1000175591	BRAFLEY	VAN DOCMMEL	19240506	M	6161	V532	V*NKML	VANDAC	V532	B	V	1924	05	06
1000007696	JAMCES	HEATH	19670527	M	6110	H300	H*D	HAT	H300	J	H	1967	05	27
2000188263	LIS	HART	19320821	F	6480	H630	H*R	HAD	H300	L	H	1932	08	21
1000143172	CECIL	HAWKINS		M	6330	H252	H*KNS	HACAN	H250	C	H
2000141352	KATIE	ANDREWS	19271031	F	6023	A536	*NRS	ANDR	A536	K	A	1927	10	31
2000159707	STEPHANIE	CORMACK	19780415	F	6312	C652	K*RMK	CARNAC	C652	S	C	1978	04	15
2000038718	DEBORAH	HARTQ	19571201	F	6060	H632	H*RQ	HARTG	H632	D	H	1957	12	01
2000071563	KATRINA	BROADBRIDGE	19760724	F	6333	B631	BR*DBR	BRADBR	B631	K	B	1976	07	24
1000009665	MURRAY	LAWSON	20060627	M	6101	L250	L*SN	LASAN	L250	M	L	2006	06	27
2000009715	GILLIAN	SINCLAIR	19341126	F	6111	S524	S*NKLR	SANCLA	S524	G	S	1934	11	26
1000117237	IAN	RUNDLE		M	6015	R534	R*NL	RANDL	R534	I	R
1000187734	BRADLEY	STEDMAN	19311115	M	6076	S335	S*DMN	STADNA	S335	B	S	1931	11	15
1000137770	JOHN	BLOOMER	19350214	M	6029	B456	BL*MR	BLANAR	B456	J	B	1935	02	14
1000184721	STUART	GALCTIN	19600415	M	6057	G423	G*LKDN	GALCTA	G423	S	G	1960	04	15
2000165357	JANICE	SORRELL	19650126	F	6155	S640	S*RL	SARAL	S640	J	S	1965	01	26
2000119884	ELIZABEDH	SERJEANT	20010205	F	6025	S625	S*RJN	SARJAN	S625	E	S	2001	02	05
2000080799	SAIFON	GRERN	19551005	F	6450	G665	GR*RN	GRARN	G665	S	G	1955	10	05
1000125629	PHILIP	MATTHEWS	19890813	M	6030	M320	M*DS	MAT	M300	P	M	1989	08	13
2000067249	JANINE	RUDD	19420404	F	6109	R300	R*D	RAD	R300	J	R	1942	04	04
1000073315	GREGORY	MILNE	19690106	M	6060	M450	M*LN	MALN	M450	G	M	1969	01	06
1000061162	DEON	HINCHLIFFE	19701211	M	6023	H524	H*NSLF	HANCLA	H524	D	H	1970	12	11
2000024365	NATASHA	ALLAN	19270515	F	6150	A450	*LN	ALAN	A450	N	A	1927	05	15
1000164710	TERRENCE	HULBERT	19500527	M	6029	H416	H*LBR	HALBAD	H413	T	H	1950	05	27
2000163362	NORRS	JUDITH	19240509	F	6258	J330	J*DD	JADAT	J330	N	J	1924	05	09
2000164464	HEATHER	KEMBLL		F	6155	K514	K*MBL	CANBL	C514	H	K
2000098301		PIZZINO		F	6157	P250	P*SN	PASAN	P250		P
2000063062	ALICIA	MAISEY		F	6350	M200	M*S	MASY	M200	A	M
2000038871	JAN	FULLER	19850419	F	6018	F460	F*LR	FALAR	F460	J	F	1985	04	19
2000003814	GAYLE	FILOCAMO	20030131	F	6056	F425	F*LKM	FALACA	F420	G	F	2003	01	31
2000107109	TAMARA	ARNTB	20020707	F	6450	A653	*RNB	ARNTB	A653	T	A	2002	07	07
1000182816	BARRIE	ANGEL	19720429	M	6018	A524	*NGL	ANGAL	A524	B	A	1972	04	29
2000167332	LORRAINE	CLARKE	20010331	F	6722	C462	KL*RK	CLARC	C462	L	C	2001	03	31
2000110739	SUZETTE	DAW	19221015	F	6101	D000	D*	D	D000	S	D	1922	10	15
1000091752	RONALD	TERLICK	19940808	M	6105	T642	D*RLK	TARLAC	T642	R	T	1994	08	08
2000033116	DONELLA	GIBBINGS		F	6102	G152	G*BNGS	GABANG	G152	D	G
2000073268	ANNE	NORMAN	19311203	F	6152	N655	N*RMN	NARNAN	N655	A	N	1931	12	03
2000073963	ROBIN	CANNING	19930926	F	6210	C552	K*NNG	CANANG	C552	R	C	1993	09	26
2000043620	SIEW	OHATA	19321004	F	6430	O300	*D	OHAT	O300	S	O	1932	10	04
1000122317	KEVIN	RUSHBROOKE	19281201	M	6107	R216	R*SBRK	RASBRA	R216	K	R	1928	12	01
1000154599	ROBERT	COLGAN	19600805		6169	C425	K*LGN	CALGAN	C425	R	C	1960	08	05
1000073925	GRAEME	GOSTELOW	19730201	M	6056	G234	G*SL	GASTAL	G234	G	G	1973	02	01
1000041160	GEORGE	BRIANT	19910716	M	6008	B653	BR*N	BRAN	B650	G	B	1991	07	16
2000138542	FIONA	BOYNES-BUTL	19830109	F	6054	B521	B*NSBD	BANASB	B521	F	B	1983	01	09
2000118118			19338109	F	6031	0000			0000			1933	81	09
1000070439		PLINT		M	6163	P453	PL*N	PLAN	P450		P
2000122652	PRUDENCE	HGY	19490805	F	6029	H200	HG*	HGY	H200	P	H	1949	08	05
2000048998	BEVERLEY	DIXON	19240916	F	6051	D250	D*KSN	DAXAN	D250	B	D	1924	09	16
2000011768	HELEN	KELLU	19680524	F	6023	K400	K*L	CAL	C400	H	K	1968	05	24
2000089733	FLORENCE	TUCKER	19680712	F	6055	T260	D*KR	TACAR	T260	F	T	1968	07	12
1000025909	DAVID	LEE	19260529	M	6083	L000	L*	LY	L000	D	L	1926	05	29
2000122817	SHARYN	STOTT	19201206	F	6046	S330	S*D	STAT	S330	S	S	1920	12	06
2000171049	RACHE	SMITH	19380328	F	6050	S530	SM*D	SNAT	S530	R	S	1938	03	28
1000055578	SAMUEL	TRAWINSKI	19680813	M	6155	T652	DR*NS	TRANSC	T652	S	T	1968	08	13
1000100455	GEORGE	IRVICNE	19831008	M	6430	I612	*RVKN	IRVACN	I612	G	I	1983	10	08
2000151805	NICOLE	WANG		F	6566	W520	W*NG	WANG	W520	N	W
1000043150	BRUCE	MCMAHON	19260316	M	6171	M255	MKM*N	MCNAHA	M250	B	M	1926	03	16
1000163230	TREVER	ISONG	19420514	M	6157	I252	*SNG	ISANG	I252	T	I	1942	05	14
2000125021		WHEELER	19542505	F	6166	W460	W*LR	WALAR	W460		W	1954	25	05
2000039016	SALLY	RAMPLIN		F	6153	R514	R*MPLN	RANPLA	R514	S	R
1000030351	JAIDEV	THOMASON	19571012	M	6065	T525	D*MSN	TANASA	T520	J	T	1957	10	12
1000121500	SIMON	LEDER	19380527	M	6160	L360	L*DR	LADAR	L360	S	L	1938	05	27
1000099690	DONAJLD	WILSON	19200223		6056	W425	W*LSN	WALSAN	W425	D	W	1920	02	23
2000045880	MISTY-LEE	MENTIPLAY	19650923	F	6028	M531	M*NPL	MANTAP	M531	M	M	1965	09	23
1000067868	MALCOLM	BOYCE	19831210	M	6023	B200	B*S	BAC	B200	M	B	1983	12	10
1000193489	IVON	HICKEY	19900421	M	6101	H200	H*K	HACY	H200	I	H	1990	04	21
2000029916	GINA	MONTELEONE	19630514	F	6065	M534	M*NLN	MANTAL	M534	G	M	1963	05	14
2000157929	JANICE	DI FILIPPO	19271026	F	6018	D141	D*FLP	DAFALA	D140	J	D	1927	10	26
2000145496	LYNETTE	FORWARD	19250202	F	6330	F663	F*RR	FARWAD	F630	L	F	1925	02	02
1000092637	PAUL	SULLIVAN	19581001	M	6019	S415	S*LVN	SALAVA	S410	P	S	1958	10	01
1000031188	GEOFFREY	FOSTER		M	6111	F236	F*SR	FASTAR	F236	G	F
2000153829	SUSAN	BROCKPYRST	19980527		6500	B621	BR*KPR	BRACPA	B621	S	B	1998	05	27
1000056546	NOEL	MADDXO		M	6008	M320	M*KS	MADX	M320	N	M
2000155526	MYRA	LWIN		F	6092	L500	L*N	LWAN	L500	M	L
1000037674	LIAM	PAPARONE	19861017	M	6012	P165	P*PRN	PAPARA	P160	L	P	1986	10	17
1000004779	MARK	THOMAS		M	6061	T520	D*MS	TAN	T500	M	T
2000143573	MEGAN	ANTCLIFFE	20080508	F	6111	A532	*NKLF	ANTCLA	A532	M	A	2008	05	08
1000080130	JAMES	ROBINSON	19520201	M	6083	R152	R*BNSN	RABANS	R152	J	R	1952	02	01
1000133090	JEAN-PHILI	CAR	19630617	M	6164	C600	K*R	CAR	C600	J	C	1963	06	17
2000086004	MAVIS	RUSSELL	19861607		6156	R240	R*SL	RASAL	R240	M	R	1986	16	07
2000081639	STEPHANIE	TILLEY	19820710	F	6155	T400	D*L	TALY	T400	S	T	1982	07	10
1000117256	AARON	NESEITT	19281009	M	6027	N230	N*SD	NASAT	N230	A	N	1928	10	09
2000011872	NANCY	MICHALAK	19390425	F	6210	M242	M*KLK	MACALA	M240	N	M	1939	04	25
2000050995	MAUD	LEWANDOWSKI		F	6210	L532	L*NS	LANDAS	L532	M	L
2000195250	JULIE	WEBSTMVR		F	6107	W123	W*BSMV	WABSTN	W123	J	W
2000096698	LISA	COOPER	19900208	F	6751	C160	K*PR	CAPAR	C160	L	C	1990	02	08
1000057950	RUSSELL	PUZEY	19411106	M	6041	P200	P*S	PASY	P200	R	P	1941	11	06
2000119816	ANNE	PASCOE	19200419	F	6149	P200	P*S	PASC	P200	A	P	1920	04	19
1000036343	STEVEN	GIBSON	19520606	M	6225	G125	G*BSN	GABSAN	G125	S	G	1952	06	06
1000069114	JOHN	PADEWSKI	19890411	M	6106	P320	P*DS	PADASC	P320	J	P	1989	04	11
2000043914	ISABEL	CHANT	20020622	F	6004	C530	K*N	CAN	C500	I	C	2002	06	22
1000080491	BEN	HUYJ	19571001	M	6450	H200	H*J	HAJ	H200	B	H	1957	10	01
2000031348	SARAH	SCATES		F	6059	S320	S*DS	SCAT	S300	S	S
1000165287	PHILIP	SIM	19600616	M	6061	S500	S*M	SAN	S500	P	S	1960	06	16
2000114136	HOLLY	HANSEN	19680903		6485	H525	H*NSN	HANSAN	H525	H	H	1968	09	03
2000171680	COURTNEY	HUYNH	19331014	F	6210	H500	H*N	HAN	H500	C	H	1933	10	14
2000046690	LINDA	MOORE	19480120	F	6018	M600	M*R	MAR	M600	L	M	1948	01	20
1000102017	MARK		20021201	M	6066	0000			0000	M		2002	12	01
1000141027	SAMUEL	HELOU	19590301	M	6152	H400	H*L	HAL	H400	S	H	1959	03	01
2000145724		BULTDR	19330021	F	6064	B436	B*LDR	BALTDR	B436		B	1933	00	21
2000134269	DOREEN	O NEILL	20040207	F	6152	O540	*NL	ONAL	O540	D	O	2004	02	07
1000147249	MICHAEL	DOYLE	19880822	M		D400	D*L	DAL	D400	M	D	1988	08	22
2000078652	JACQUELINE	O DEA		F	6173	O300	*D	OD	O300	J	O
1000058719	AIDAN	BROOKER	19830929	M	6065	B626	BR*KR	BRACAR	B626	A	B	1983	09	29
1000004247	BRETT	WALL	19401025	M	6720	W400	W*L	WAL	W400	B	W	1940	10	25
2000178848	MICHELLE	WEST	19320214	F	6063	W230	W*S	WAST	W230	M	W	1932	02	14
1000035005	ENRIQUE	SIMPSON	19661128	M	6210	S512	S*MPSN	SANPSA	S512	E	S	1966	11	28
1000191670	PAUL	BARBATO	19500129	M	6065	B613	B*RBD	BARBAT	B613	P	B	1950	01	29
2000175167	GWENYTH	WOLF	19640302	F	6725	W410	W*LF	WALF	W410	G	W	1964	03	02
1000149820	JAMES	POLKINGHORN	19510830	M	6015	P425	P*LKNR	PALCAN	P425	J	P	1951	08	30
2000003720	LOUISE	LUCAS	19290708	F	6017	L220	L*KS	LAC	L200	L	L	1929	07	08
1000122035	TREVOR	COELHO	19870707	M	6104	C400	K*L	CAL	C400	T	C	1987	07	07
2000159264	ASHA	BUCHANAN	19630623	F	6164	B255	B*KNN	BACANA	B250	A	B	1963	06	23
2000092834	ELISE	HOPPER	19500611	F	6066	H160	H*PR	HAPAR	H160	E	H	1950	06	11
2000122849	DULCIE	COFFEY	20040227	F	6054	C100	K*F	CAFY	C100	D	C	2004	02	27
2000155882	SIMONE	HILLS	19710125	F	6166	H420	H*LS	HAL	H400	S	H	1971	01	25
1000188280	ANASTASIS	DELANEY	19490323	M	6058	D450	D*LN	DALANY	D450	A	D	1949	03	23
1000011847	KEVIN	BROWN	20080109	M	6015	B650	BR*N	BRAN	B650	K	B	2008	01	09
2000088419	JESSICA	GURBIEL	19660102	F	6401	G614	G*RBL	GARBAL	G614	J	G	1966	01	02
1000001959	LIONEL	POTTER		M	6028	P360	P*DR	PATAR	P360	L	P
2000163208	THI	HARRIS	19661026	F	6107	H620	H*RS	HAR	H600	T	H	1966	10	26
1000015586	NOEL	DOWELL	19361207	M	6062	D400	D*L	DAL	D400	N	D	1936	12	07
2000004773	KELLY-ANE	MALLINS	19840613	F	6082	M452	M*LNS	MALAN	M450	K	M	1984	06	13
2000016295	TERRIE	PROSSER	19240131		6210	P626	PR*SR	PRASAR	P626	T	P	1924	01	31
1000115428	ALWYN	MCANENY	19321119	M	6062	M255	MK*NN	MCANAN	M255	A	M	1932	11	19
1000163533	VINCENZO	KING	19770415	M	6150	K520	K*NG	CANG	C520	V	K	1977	04	15
1000086207	DARRELL	HOOM	19400301	M	6053	H500	H*M	HAN	H500	D	H	1940	03	01
2000198780	ANNETTE	HIGGINS	19640810	F	6018	H252	H*GNS	HAGAN	H250	A	H	1964	08	10
1000094693	RICHARD	MESOCS	19990322	M	6168	M220	M*SKS	MASAC	M220	R	M	1999	03	22
1000078384	TREVOR	MITCHARD	19730708	M	6237	M326	M*DSR	MATCAD	M323	T	M	1973	07	08
1000080144	DON	MORIARTY	19180801	M	6220	M663	M*RR	MARART	M663	D	M	1918	08	01
2000198554	KOHI	MIDGLEY	19900801	F	6070	M324	M*GL	MAGLY	M240	K	M	1990	08	01
1000116686	SAMUEL	EMBERDON	19960622	M	6154	E516	*MBRN	ENBARD	E516	S	E	1996	06	22
1000172788	ROGER	BELL		M	6056	B400	B*L	BAL	B400	R	B
2000135691	LEANYE		19700325	F	6230	0000			0000	L		1970	03	25
2000027549	GINA	TUCKETT	19510514	F	6485	T230	D*KD	TACAT	T230	G	T	1951	05	14
2000106516	MICHELLE	ARLAND	19852810	F	6158	A645	*RLN	ARLAN	A645	M	A	1985	28	10
1000095060	RICHARD	PRATT	19911209	M	6155	P630	PR*D	PRAT	P630	R	P	1991	12	09
1000124611	ANTONY	THOMSON	19931025	M	6168	T525	D*MSN	TANSAN	T525	A	T	1993	10	25
1000037101	BILLY	JAMES	19740912	M	6107	J520	J*MS	JAN	J500	B	J	1974	09	12
2000114048	DAWN	SAUNDERS	20019111	F	6210	S536	S*NRS	SANDAR	S536	D	S	2001	91	11
2000185228	TRUDY	HOTOP	19830824	F	6065	H310	H*DP	HATAP	H310	T	H	1983	08	24
1000127917	BRIAN		19751204	M	6010	0000			0000	B		1975	12	04
2000163655	GRETA	BUDD	19460313	F	6149	B300	B*D	BAD	B300	G	B	1946	03	13
1000156633	BRETT	ABROOK	19580814	M	6026	A162	*BRK	ABRAC	A162	B	A	1958	08	14
1000069706	ASHLEY	WRIGHT	19250106	M	6430	W623	R*D	RAT	R300	A	W	1925	01	06
1000146170	NEVEN	BELLISSIMO		M	6333	B425	B*LSM	BALASA	B420	N	B
2000170944	LEMLEM	FISHER	19270420	F	6230	F260	F*SR	FASAR	F260	L	F	1927	04	20
2000112037	JEANETTE	MCKELL	19840811	F	6210	M240	MK*L	MCAL	M240	J	M	1984	08	11
2000021917	DEBORAH	SIMPSON	19490616	F	6504	S512	S*MPSN	SANPSA	S512	D	S	1949	06	16
1000066401	PETER	MAIDMDNT	19960605	M	6163	M353	M*DMDN	MADNDN	M353	P	M	1996	06	05
2000115618	BLANKA	GLOSSOP	19191128	F	6503	G421	GL*SP	GLASAP	G421	B	G	1919	11	28
1000186432	ELIE	PETRICEVICH		M	6130	P362	P*DRSV	PATRAC	P362	E	P
1000097643	PAUL	DUFF	19421109	M	6036	D100	D*F	DAF	D100	P	D	1942	11	09
2000113558	MICHELLE	COUGHLIN	19470206	F	6058	C245	K*LN	CAGLAN	C245	M	C	1947	02	06
2000153086	YEW	MOORE	19440224	F	6022	M600	M*R	MAR	M600	Y	M	1944	02	24
1000076681	WESTLEY	CONSTANTINE	19730716	M	6011	C523	K*NSNN	CANSTA	C523	W	C	1973	07	16
2000077855	DIANPNE	BRYANT	19670427		6726	B653	BR*N	BRAN	B650	D	B	1967	04	27
2000074314	ROSE	ASHENHURST	19410831	F	6028	A256	*SNRS	ASANAR	A256	R	A	1941	08	31
2000148287	AUDREY	FUERY	19870709	F	6280	F600	F*R	FARY	F600	A	F	1987	07	09
2000154903	HELEN	TOMLINSON	19921031		6025	T545	D*MLNS	TANLAN	T545	H	T	1992	10	31
1000158616	LAWRENCE	ROEBUCK	19240119	M	6239	R120	R*BK	RABAC	R120	L	R	1924	01	19
2000157624	KAREN	BUCHHOLZ	19610702	F	6701	B242	B*KLS	BACAL	B240	K	B	1961	07	02
1000196358	BRENDAN	EDWARDS	19320816	M	6157	E363	*DRS	EDWAD	E330	B	E	1932	08	16
2000052540	EILEEN	BRODN	19331219	F	6149	B635	BR*DN	BRADN	B635	E	B	1933	12	19
1000083482	JOHN	ROE	19391208	M	6006	R000	R*	R	R000	J	R	1939	12	08
1000191784	STEVEN	BALME	19860109	M	6060	B450	B*LM	BALN	B450	S	B	1986	01	09
1000079671	ANTHONY	OFFER	19230908	M	6155	O160	*FR	OFAR	O160	A	O	1923	09	08
1000135958	ZBIGNIEW	SMITH		M	6006	S530	SM*D	SNAT	S530	Z	S
2000149166		COLEMAN	19420420	F	6107	C455	K*LMN	CALANA	C450		C	1942	04	20
1000199809	DANIEL	KILMINSTER	20080706	M	6109	K455	K*LMNS	CALNAN	C455	D	K	2008	07	06
1000169540	MURRAY	MARASCO	19830722	M		M620	M*RS	MARASC	M620	M	M	1983	07	22
2000099545	LYNN	QUINN		F	6390	Q500	K*N	QAN	Q500	L	Q
1000113665	WILLIAM	WILSON	19350805	M	6057	W425	W*LSN	WALSAN	W425	W	W	1935	08	05
2000029959	SUSSAN	REILLT	19640111	F	6112	R430	R*LD	RALT	R430	S	R	1964	01	11
2000100112	SUSAN	HIGGD	19570107	F	6445	H230	H*GD	HAGD	H230	S	H	1957	01	07
2000188106	JANELLE	BAKER	19381010	F	6056	B260	B*KR	BACAR	B260	J	B	1938	10	10
2000073400	ISOBEL	MORRIPN	19460608		6107	M615	M*RPN	MARAPN	M615	I	M	1946	06	08
2000004479	MADELEINE	LENNON	19771030	F	6104	L550	L*NN	LANAN	L550	M	L	1977	10	30
1000147205	ROBERT	DE WIND	19540518	M	6167	D530	D*N	DAN	D500	R	D	1954	05	18
2000015769	DENISE	DONEY	19630114	F	6014	D500	D*N	DANY	D500	D	D	1963	01	14
1000119314	RAYMOND	MASON	19350114		6073	M250	M*SN	MASAN	M250	R	M	1935	01	14
1000024591	DONOVAN	GOLDIE	20040106	M	6714	G430	G*L	GALDY	G430	D	G	2004	01	06
2000150516	KATRINA	PARKER		F	6149	P626	P*RKR	PARCAR	P626	K	P
2000060506	SHIRLEY	DODSON	19590319	F	6019	D325	D*DSN	DADSAN	D325	S	D	1959	03	19
1000199067	SEBASTIAN	GOOCH	20060714	M	6153	G200	G*K	GAC	G200	S	G	2006	07	14
1000057360	HUU	PESTANA	19360402	M	6163	P235	P*SN	PASTAN	P235	H	P	1936	04	02
2000128591	DAMHUIS	ANDA	19351204	F	6147	A530	*N	AND	A530	D	A	1935	12	04
1000050654	BRYCE	BEECK	20050315	M	6169	B200	B*K	BAC	B200	B	B	2005	03	15
2000149070	DELYN	GERMANO	19720303	F	6713	G655	G*RMN	GARNAN	G655	D	G	1972	03	03
2000101723	ELIZABETH	VALTON	19351128	F	6076	V435	V*LDN	VALTAN	V435	E	V	1935	11	28
1000062666	NEILM	BUBNICH	19540515	M	6233	B152	B*BNK	BABNAC	B152	N	B	1954	05	15
1000117565	GAVIN	WOODS	20020814	M	6153	W320	W*DS	WAD	W300	G	W	2002	08	14
1000133913	TRISTAN	HARRISON	19410927		6401	H625	H*RSN	HARASA	H620	T	H	1941	09	27
1000154274	JOHNNI	WILLIAMS		M	6262	W452	W*LMS	WALAN	W450	J	W
1000086591	KEVIN	SWAN		M		S500	S*N	SWAN	S500	K	S
2000089755	JEAN	WESSON	19590311	F	6016	W250	W*SN	WASAN	W250	J	W	1959	03	11
2000099783	KAREN	BRENNAN	19241130	F	6530	B655	BR*NN	BRANAN	B655	K	B	1924	11	30
2000077027	SIAN	O MALLEY	19501231	F	6163	O540	*ML	ONALY	O540	S	O	1950	12	31
2000082958	HELENN	PANTING	19306008	F	6027	P535	P*NNG	PANTAN	P535	H	P	1930	60	08
1000032497	FRANK	HAY	19902205	M	6330	H000	H*	HY	H000	F	H	1990	22	05
1000145619	JAMID	MILS	19610715	M	6066	M420	M*LS	MAL	M400	J	M	1961	07	15
1000168250	TIMOTHY	THOMSON	19710703		6110	T525	D*MSN	TANSAN	T525	T	T	1971	07	03
1000167207	MATTHEW	FRANICH	19181207	M	6056	F652	FR*NK	FRANAC	F652	M	F	1918	12	07
1000170698	COLIN	FARMER	19700218		6054	F656	F*RMR	FARNAR	F656	C	F	1970	02	18
2000176375	MICHELLE	RUSSELL	19201025	F	6156	R240	R*SL	RASAL	R240	M	R	1920	10	25
2000199460	EMELIA	GUAGLIARDO	19620823	F	6167	G246	G*GLR	GAGLAR	G246	E	G	1962	08	23
1000181218	EDWARD	RICH	20030308	M	1651	R200	R*K	RAC	R200	E	R	2003	03	08
2000062448	HELEN	MULDER	19671228		6530	M436	M*LR	MALDAR	M436	H	M	1967	12	28
2000011862	MARGARET	RICHARDS	19610418	F	6059	R263	R*KRS	RACAD	R230	M	R	1961	04	18
1000066848	TOMMY	LEADBITTER	19260929	M	6237	L313	L*DBDR	LADBAT	L313	T	L	1926	09	29
2000079916	ROBY	WILLIAMS	19810306	F	6105	W452	W*LMS	WALAN	W450	R	W	1981	03	06
1000106033	ROCCO	PAGE	19890831	M	6021	P200	P*G	PAG	P200	R	P	1989	08	31
2000103520	AMANDA	PISANO	19620605	F	6430	P250	P*SN	PASAN	P250	A	P	1962	06	05
2000046003	ROWENA	KELLY	19640803	F	6063	K400	K*L	CALY	C400	R	K	1964	08	03
2000195987	CYNTHIA			F	6027	0000			0000	C
2000085314	VALERIE	BECH	20000325	F	6285	B200	B*K	BAC	B200	V	B	2000	03	25
2000190644	TIEN	HOBLEY	19790328	F	6156	H140	H*BL	HABLY	H140	T	H	1979	03	28
2000077471	ROCHDLLE	TAYLOR	19581203	F	6157	T460	D*LR	TALAR	T460	R	T	1958	12	03
1000193166	BRADLEY	GIER	19430830	M	6010	G600	G*R	GAR	G600	B	G	1943	08	30
1000177108	JOSHUA	CARTER	20000815	M	6162	C636	K*RR	CARTAR	C636	J	C	2000	08	15
1000038945	BENJAMIN	GERRARD	19940510	M	6171	G663	G*RR	GARAD	G630	B	G	1994	05	10
2000100852	SKY	MADDRN	19400407	F	6082	M365	M*DRN	MADRN	M365	S	M	1940	04	07
1000198085	MALCOLM	BURRIDGE	20040214	M	6014	B632	B*RG	BARAG	B620	M	B	2004	02	14
2000142333	CHRISTINE	WATSON	19721009	F	6225	W325	W*DSN	WATSAN	W325	C	W	1972	10	09
2000058523	MILA	WILSON	19291211	F	6107	W425	W*LSN	WALSAN	W425	M	W	1929	12	11
1000077712	ZAIN	HANNAY	19651108		6827	H500	H*N	HANY	H500	Z	H	1965	11	08
1000148296	JON	MOYSEY	20050507	M	6604	M200	M*S	MASY	M200	J	M	2005	05	07
2000130581	JODIE	FOLEY	19400316	F	6025	F400	F*L	FALY	F400	J	F	1940	03	16
1000134886	MATTHEW	TRANDOS	19711227	M	6009	T653	DR*NS	TRAND	T653	M	T	1971	12	27
1000167392	DRAGAN	LE	19800607	M	6062	L000	L*	L	L000	D	L	1980	06	07
1000174856	SHAYNE	DAVEY	19221215	M	6070	D100	D*V	DAVY	D100	S	D	1922	12	15
2000183938	EMMA	WOOD	19450320	F	6062	W300	W*D	WAD	W300	E	W	1945	03	20
2000188866	JANICE	WHITE	19630319	F	6059	W300	W*D	WAT	W300	J	W	1963	03	19
1000189300	NEIL	MURPHY	19390712	M	6062	M610	M*RF	MARFY	M610	N	M	1939	07	12
1000167591	PETER	KIRK	19670530	M	6530	K620	K*RK	CARC	C620	P	K	1967	05	30
1000031447	ROSS	GARNER	19733007	M	6017	G656	G*RNR	GARNAR	G656	R	G	1973	30	07
1000036199	ALASTAIR	VICO	19840129	M	6156	V200	V*K	VAC	V200	A	V	1984	01	29
1000156228	DONALD	STOREY	19461219	M	6566	S360	S*R	STARY	S360	D	S	1946	12	19
2000062608	DIANNE	BEARD	19820905	F	6062	B630	B*R	BAD	B300	D	B	1982	09	05
2000115744	KYLIE	WOOD	19590511		6157	W300	W*D	WAD	W300	K	W	1959	05	11
2000038935	EMMA	YEATES		F	6150	Y320	*DS	YAT	Y300	E	Y
2000048924	ELIZABETH	CLARK			6123	C462	KL*RK	CLARC	C462	E	C
2000167924	KELLY	BUI	20080702	F	6156	B000	B*	B	B000	K	B	2008	07	02
2000069633	BECKY	CLARKE		F	6511	C462	KL*RK	CLARC	C462	B	C
1000172665	MILTON	MEYER	19650809	M	6210	M600	M*R	MAR	M600	M	M	1965	08	09
2000001229	GRETE	DALY		F	6058	D400	D*L	DALY	D400	G	D
1000187518	TREVOR	SAVILLE	19831103	M	6060	S140	S*VL	SAVAL	S140	T	S	1983	11	03
2000095910	MINH	MAXWELL		F	6004	M240	M*KSL	MAXWAL	M240	M	M
2000102590	DENA	HAY	19370710	F	6383	H000	H*	HY	H000	D	H	1937	07	10
1000191024	ROBEFT	PISANO	19801029	M	6023	P250	P*SN	PASAN	P250	R	P	1980	10	29
1000054313	JOHN	JONFS	19281028	M	6067	J512	J*NFS	JANF	J510	J	J	1928	10	28
1000017992	RODNEY		19910324	M	6096	0000			0000	R		1991	03	24
1000108945	PETER	O CALLAGHAN	19580218	M	6054	O242	*KLN	OCALAG	O242	P	O	1958	02	18
2000107363	CHRISZINE	FARAH	19780413	F	6069	F600	F*R	FAR	F600	C	F	1978	04	13
1000068538	DENNIS	WEST		M	6530	W230	W*S	WAST	W230	D	W
2000029812	ZARA	ARKELL	19950305	F	6290	A624	*RKL	ARCAL	A624	Z	A	1995	03	05
1000157180	NEAL	GADE	19490602	M	6230	G300	G*D	GAD	G300	N	G	1949	06	02
2000025373	TANIA	NEIL	20074001	F	6015	N400	N*L	NAL	N400	T	N	2007	40	01
2000112262	JEAN	BRAY			6271	B600	BR*	BRY	B600	J	B
1000121638	DARREN	HOBBS	19371025	M	6230	H120	H*BS	HAB	H100	D	H	1937	10	25
1000009019	EUGENE	EVANGELISTA	19900714	M	6153	E152	*VNGLS	EVANGA	E152	E	E	1990	07	14
1000147421	KEVIN	HUGHES-D AE	20030222	M	6210	H223	H*SD	HAGASD	H223	K	H	2003	02	22
1000174167	BARRY	SIMS	19710529	M	6159	S520	S*MS	SAN	S500	B	S	1971	05	29
2000100279	MARIA	FORD	19730423	F	6065	F630	F*R	FAD	F300	M	F	1973	04	23
2000018728	WENDY	ALLEN	19270402	F	6101	A450	*LN	ALAN	A450	W	A	1927	04	02
1000173991	BENJAMIN	DELLA FRANC	19970418	M	6210	D416	D*LFRN	DALAFR	D416	B	D	1997	04	18
2000039769	NICOLE	BORBELY	19970424	F	6064	B614	B*RBL	BARBAL	B614	N	B	1997	04	24
1000062286	BRUCE	HEESTERS	19450223	M	6743	H236	H*SRS	HASTAR	H236	B	H	1945	02	23
1000076876	ANDREW	CAMERON	19680615	M	6519	C565	K*MRN	CANARA	C560	A	C	1968	06	15
2000065367	KANE	LEWIS	20070414	F	6155	L200	L*S	L	L000	K	L	2007	04	14
2000038631	MARY	PUGH	19330901	F	6163	P200	P*F	PAG	P200	M	P	1933	09	01
2000149216	MAUREEN	MORCOMBE	19641114	F	6157	M625	M*RMB	MARCAN	M625	M	M	1964	11	14
2000161174	DEBORAH	MORALEE	19731018	F	6169	M640	M*RL	MARALY	M640	D	M	1973	10	18
1000050901	SEAN	GEE	19481107	M	6211	G000	G*	GY	G000	S	G	1948	11	07
2000064769	KYLIE	CHIU	19641215	F	6009	C000	K*	C	C000	K	C	1964	12	15
1000033502	NICHOLAS	TREASURE	19960918	M	6069	T626	DR*SR	TRASAR	T626	N	T	1996	09	18
1000143755	TERRENCE	KELLY	19320124	M	6163	K400	K*L	CALY	C400	T	K	1932	01	24
1000083198	JEREMY	JEILMAN	20020207	M	6232	J455	J*LMN	JALNAN	J455	J	J	2002	02	07
2000037972	ELIZABETH	MILLER	19921208	F	6053	M460	M*LR	MALAR	M460	E	M	1992	12	08
1000041653	MICHAEL	KIRKPASRICK	20070815	M	6065	K621	K*RKPS	CARCPA	C621	M	K	2007	08	15
2000146738	LACEY		19590306		6018	0000			0000	L		1959	03	06
2000132480	MELISSA	CLARK	19220906	F	6015	C462	KL*RK	CLARC	C462	M	C	1922	09	06
2000193174	GLORIA	DWYER	19590621	F	6069	D600	D*R	DWAR	D600	G	D	1959	06	21
1000019860	ANTHONY	DUCIE	19400907	M	6163	D200	D*S	DACY	D200	A	D	1940	09	07
2000081078	MAUREEN	PUSHPANADEN	19980515	F	6006	P215	P*SPND	PASPAN	P215	M	P	1998	05	15
2000160925	ROBYN	MARCTIANO	19530419		6076	M623	M*RN	MARCTA	M623	R	M	1953	04	19
1000163925	ROBERT	MARCUS	20000421	M	6053	M622	M*RS	MARC	M620	R	M	2000	04	21
2000046515	SUZANNE	LIMIANTO	19790920	F	6401	L553	L*MN	LANANT	L553	S	L	1979	09	20
2000089149	CHRISTINE	STUBBS	19300820	F	6111	S312	S*BS	STAB	S310	C	S	1930	08	20
1000068704	DAVID	LARKIN	19240529	M	6152	L625	L*RKN	LARCAN	L625	D	L	1924	05	29
2000157848	MARIA	BIRKBECK	19620407	F	6218	B621	B*RKBK	BARCBA	B621	M	B	1962	04	07
2000004202	EVELYN	BAJNO	19798008	F	6151	B250	B*JN	BAJN	B250	E	B	1979	80	08
2000040867	MELANIE	BARLOW	19531125	F	6062	B640	B*RL	BARL	B640	M	B	1953	11	25
1000130992	LUKE	HILLAM	19880311	M	6155	H450	H*LM	HALAN	H450	L	H	1988	03	11
2000001947	KIM	O HEHIR	19410617	F	6510	O600	*R	OHAHAR	O600	K	O	1941	06	17
1000181213		LA ROSA	19511116	M	6158	L620	L*RS	LARAS	L620		L	1951	11	16
2000136963	MARY	BYRNE-KING	19351201	F	6166	B652	B*RNKN	BARNAC	B652	M	B	1935	12	01
1000017069	SIFN	CURRAN	19840309	M	6028	C650	K*RN	CARAN	C650	S	C	1984	03	09
1000197000	GLENN	MILLAR		M	6061	M460	M*LR	MALAR	M460	G	M
2000028606	ROSGMARY	JARRETT	19920203	F	6041	J630	J*RD	JARAT	J630	R	J	1992	02	03
1000024840	JOHN	DOHLE		M	6101	D400	D*L	DAL	D400	J	D
2000049074	CHRISTINE	JENSEN	19720804	F	6056	J525	J*NSN	JANSAN	J525	C	J	1972	08	04
2000166858	SHARONJ	LITRLEN	19331011	F	6054	L364	L*DRLN	LATRLA	L364	S	L	1933	10	11
1000090266	MICHAEL	COOPER		M	6530	C160	K*PR	CAPAR	C160	M	C
1000120277		POULTER	20060619	M	6018	P436	P*LDR	PALTAR	P436		P	2006	06	19
2000058957	CORALIE	LOOI	19281205	F	6014	L000	L*	L	L000	C	L	1928	12	05
2000066623	MARILYN	GAIR		F	6063	G600	G*R	GAR	G600	M	G
1000109699	MICHAEL			M	6284	0000			0000	M
1000016983	YUN	PARKER	19371120	M	6235	P626	P*RKR	PARCAR	P626	Y	P	1937	11	20
1000016817	GARY	GOH	19490219	M	6025	G000	G*	G	G000	G	G	1949	02	19
1000003718	JAMES	HARRIS-WALK	19240802	M	6036	H624	H*RSLK	HARASW	H620	J	H	1924	08	02
2000015523	PETA		19181113	F	6030	0000			0000	P		1918	11	13
2000187766	TANYA	DAVIS	19460118	F	6233	D120	D*VS	DAV	D100	T	D	1946	01	18
1000178709	HALIL	PARKINSON	19570607	M	6280	P625	P*RKNS	PARCAN	P625	H	P	1957	06	07
1000123009	ANDRE	LUCAS	20000701	M	6537	L220	L*KS	LAC	L200	A	L	2000	07	01
1000037961	DAVID	MILSOM	19700111	M	6152	M425	M*LSM	MALSAN	M425	D	M	1970	01	11
1000110307	NICHOLAS	DAVIS		M	6209	D120	D*VS	DAV	D100	N	D
2000150103	HELEN	SEGALL	19860108	F	6210	S240	S*GL	SAGAL	S240	H	S	1986	01	08
2000197403	PHILLIPA	SCHOFILD	19730307	F	6232	S143	S*FL	SAFALD	S143	P	S	1973	03	07
2000025413	SILGIA	TURER			6210	T660	D*RR	TARAR	T660	S	T
1000198379	ASHLEY		19350424	M	6054	0000			0000	A		1935	04	24
1000100866		MEYERS	19821214	M	6120	M620	M*RS	MAR	M600		M	1982	12	14
2000122491	TARA	HOPLEY	19721030	F	6148	H140	H*PL	HAPLY	H140	T	H	1972	10	30
2000172552	KERRY	EDWARDS	19730912	F	6210	E363	*DRS	EDWAD	E330	K	E	1973	09	12
2000060251	EILEEN	POULTER	19300530	F	6028	P436	P*LDR	PALTAR	P436	E	P	1930	05	30
1000146685	PAUL	OH	19391204	M	6055	O000	*	O	O000	P	O	1939	12	04
2000156541	SUZANNE	BONDI	19531017	F	6210	B530	B*N	BAND	B530	S	B	1953	10	17
2000111008	SHARON	D SOUZA	19391204	F	6401	D220	DS*S	DSAS	D220	S	D	1939	12	04
2000174009	BEVELEY	NEGUS	19553110	F	6107	N220	N*GS	NAG	N200	B	N	1955	31	10
2000180703	MELANIE	VANDER WIEL	19841108	F	6051	V536	V*NRL	VANDAR	V536	M	V	1984	11	08
1000064028	JAMES	JORDAN	19730703	M	6147	J635	J*RN	JARDAN	J635	J	J	1973	07	03
2000070216	PAULINE	HOCKING	19520705	F	6155	H252	H*KNG	HACANG	H252	P	H	1952	07	05
2000089188	FRANCINE	BAYOH-HEBRO	19360528	F	6111	B160	B*BR	BAHABR	B160	F	B	1936	05	28
1000083208	MICHAEL	MURRAY	19510523		6008	M600	M*R	MARY	M600	M	M	1951	05	23
2000006589	MERRYL	BARKER	19271121	F	6169	B626	B*RKR	BARCAR	B626	M	B	1927	11	21
2000118792	NINA	GILYEAD	19680819	F	6155	G430	G*LD	GALAD	G430	N	G	1968	08	19
1000107886	STANLEY	WHITE	19291119	M	6158	W300	W*D	WAT	W300	S	W	1929	11	19
1000092862	ROB	SINGH	19500515	M	6210	S520	S*NG	SANG	S520	R	S	1950	05	15
2000077932	NORMA	SWEETAPPLE	19480406	F	6062	S314	S*DPL	SWATAP	S310	N	S	1948	04	06
1000112604	HENDRICUS	ERCEG	19370405	M	6513	E622	*RG	ERCAG	E622	H	E	1937	04	05
1000134627	ARCHIE	NORNURN	19220916	M	6330	N656	N*RNRN	NARNAR	N656	A	N	1922	09	16
2000068812	JENNENE	ANDERSON	19210518	F	6210	A536	*NRSN	ANDARS	A536	J	A	1921	05	18
2000018984	CHRISTINE	SIMPSON	19660808	F	6163	S512	S*MPSN	SANPSA	S512	C	S	1966	08	08
1000169855	REID	BOWLES	19750321	M	6707	B420	B*LS	BAL	B400	R	B	1975	03	21
2000120308	SARINA	GIDMAN	19900703	F	6037	G355	G*DMN	GADNAN	G355	S	G	1990	07	03
1000082825	BRUSE	BERESFORD	19911220	M	6164	B621	B*RSFR	BARASF	B621	B	B	1991	12	20
1000060379		GEDEON	20020215	M	6157	G350	G*DN	GADAN	G350		G	2002	02	15
1000159241	MATTO	QUACH	19820703	M	6155	Q200	K*K	QAC	Q200	M	Q	1982	07	03
2000010363	CHERIE	TSAKARCS		F	6100	T226	DS*KRS	TSACAR	T226	C	T
1000126180		CAMPBELL	19270212	M	6031	C514	K*MPBL	CANPBA	C510		C	1927	02	12
2000038298	MARGARET	BOYER	19410228		6027	B600	B*R	BAR	B600	M	B	1941	02	28
2000149085	AMANDA	WHITTINGTON	19960706		6104	W352	W*DNGD	WATANG	W352	A	W	1996	07	06
1000077188	GRAHAM	PILSKB	19460515	M	6169	P421	P*LSB	PALSCB	P421	G	P	1946	05	15
2000153264	KATRINA	STROBL	19261027		6155	S361	SR*BL	STRABL	S361	K	S	1926	10	27
1000047841	PETER	HARDER	19581005	M	6151	H636	H*RR	HARDAR	H636	P	H	1958	10	05
2000041001		WELLINGTON	19650405	F	6284	W452	W*LNGD	WALANG	W452		W	1965	04	05
2000093287	LYNETTE	GORHRAM	19108629	F	6164	G650	G*RRM	GARAN	G650	L	G	1910	86	29
2000005678	JULIE	HUREMOVIC	19861114	F	6164	H651	H*RMVK	HARANA	H650	J	H	1986	11	14
2000195345	SHIRLEY	NOTARO	19840330	F	6215	N360	N*DR	NATAR	N360	S	N	1984	03	30
2000017045	PETA	SANTARELLI	20030831	F	6012	S536	S*NRL	SANTAR	S536	P	S	2003	08	31
1000181071	CHO	KIRK	19240228	M	6149	K620	K*RK	CARC	C620	C	K	1924	02	28
2000020699	CAROL	HUGGESG	19460220	F	6053	H220	H*GSG	HAGASG	H220	C	H	1946	02	20
1000043578	RYAN	ROBINBS	19930308	M	6112	R151	R*BNBS	RABANB	R151	R	R	1993	03	08
1000117438	ALEXANDER	NORRIS	19290215		6850	N620	N*RS	NAR	N600	A	N	1929	02	15
1000123527	MURRAY	ANDEL	19371110	M	6196	A534	*NL	ANDAL	A534	M	A	1937	11	10
1000164053	CHARLES	RANDALL	20060518	M	6167	R534	R*NL	RANDAL	R534	C	R	2006	05	18
2000098532	ELIZABETH	KRUENERT	19670602	F	6171	K656	KR*NR	CRANAD	C653	E	K	1967	06	02
2000072142		COMOBES	19250105	F	6076	C512	K*MBS	CANAB	C510		C	1925	01	05
1000135924	MICHAEL	TRINGAS	20070923	M	6394	T652	DR*NGS	TRANG	T652	M	T	2007	09	23
1000171438	JAMES	FENNELL	19260829	M	6066	F540	F*NL	FANAL	F540	J	F	1926	08	29
1000017644	STEPHEN	BLIGHT	20040405	M	6070	B423	BL*D	BLAT	B430	S	B	2004	04	05
2000198356	JULIE	LANIGAN	19911016	F	6054	L525	L*NGN	LANAGA	L520	J	L	1991	10	16
1000117392	JACK	MIJAT	19320316	M	6065	M230	M*JD	MAJAT	M230	J	M	1932	03	16
2000010852	MIGNONNE	HEATHCOTE	19470823	F	6383	H323	H*KD	HATCAT	H323	M	H	1947	08	23
2000012759	TERESA	DAVIES	19601121	F	6065	D120	D*VS	DAVY	D100	T	D	1960	11	21
1000184690	PHILLIP	WOLFENDEN	19840608		6207	W415	W*LFNN	WALFAN	W415	P	W	1984	06	08
1000157242	KENNETH	VARDA	19220115		6021	V630	V*R	VARD	V630	K	V	1922	01	15
1000004680	DAVID	MOLYJ	19600521	M	6210	M420	M*LJ	MALAJ	M420	D	M	1960	05	21
2000111834	MARIA	HIDE	19630601	F	6148	H300	H*D	HAD	H300	M	H	1963	06	01
2000094478	ROSEMARIE	GALLO-KABAY	19961115	F	6030	G421	G*LKB	GALACA	G420	R	G	1996	11	15
1000075730	JOSDPO	BUTCHER	19620702	M	6030	B326	B*DSR	BATCAR	B326	J	B	1962	07	02
2000091431		ADELKUNE	19250405	F	6084	A342	*DLKN	ADALCA	A342		A	1925	04	05
1000192477	GAVIN	PATRONI	19321206	M	6083	P365	P*DRN	PATRAN	P365	G	P	1932	12	06
2000032746	BROOKE	THOMAS		F	6069	T520	D*MS	TAN	T500	B	T
1000157577	DUSTB	PEARSKON	19970419	M	6014	P625	P*RSN	PARSCA	P620	D	P	1997	04	19
2000109257	SANDY	CLINCH	20050822	F	6101	C452	KL*NS	CLANC	C452	S	C	2005	08	22
2000088965	DARCY	HEBDEN	19671020	F	6163	H135	H*BDN	HABDAN	H135	D	H	1967	10	20
1000093663	JONATHAN	GRAF	19330724	M	6062	G610	GR*F	GRAF	G610	J	G	1933	07	24
2000116576	JULIE	DODD	19570817	F	6061	D300	D*D	DAD	D300	J	D	1957	08	17
2000047920	JEANETTE	STRAT	19460620	F	6147	S363	SR*D	STRAT	S363	J	S	1946	06	20
1000141104	JULIAN	NOBL	19291208	M	6059	N140	N*BL	NABL	N140	J	N	1929	12	08
2000177274	REBEKAH	RODGERS	19660803	F	6153	R326	R*GRS	RAGAR	R260	R	R	1966	08	03
2000097631	ANNA	BEST	19191210	F	6101	B230	B*S	BAST	B230	A	B	1919	12	10
1000005875	SZYMON	BAXTER	19500527	M	6237	B236	B*KSDR	BAXTAR	B236	S	B	1950	05	27
2000062642	ANNE	READ	19831101	F	6163	R300	R*D	RAD	R300	A	R	1983	11	01
2000147721	JACINTA	STRICSLZND	19901021	F	6112	S362	SR*KSL	STRACS	S362	J	S	1990	10	21
1000147219	ALLAN	GOLDSMITH	19430617	M	6050	G432	G*LSMD	GALDSN	G432	A	G	1943	06	17
1000189415	PZI	NALTY	20000528	M	6059	N430	N*LD	NALTY	N430	P	N	2000	05	28
1000003101	ANDREW	BRUDE	19970114	M	6166	B630	BR*D	BRAD	B630	A	B	1997	01	14
2000163396	SHARRON	DUCLER-DES	19550629	F	6155	D246	D*KLRS	DACLAR	D246	S	D	1955	06	29
2000069663		PEACE	19720214	F	6168	P200	P*S	PAC	P200		P	1972	02	14
1000093486	DUSTIN	BARNES	19971205	M	6112	B652	B*RNS	BARN	B650	D	B	1997	12	05
1000010146	DAVID	RIDDELL		M	6155	R340	R*DL	RADAL	R340	D	R
1000037522	GARY		19830730	M	6174	0000			0000	G		1983	07	30
2000149663	CHRISTINE	EDWARDS	19260307	F	6112	E363	*DRS	EDWAD	E330	C	E	1926	03	07
1000144293	DAVID	WARD	19980807	M	6107	W630	W*R	WAD	W300	D	W	1998	08	07
1000091392	BRENDAN	BARTHOLOMEU	19650512	M	6111	B634	B*RLM	BARTAL	B634	B	B	1965	05	12
2000018920	MARY	ISLE	19760114	F	6535	I240	*SL	ISL	I240	M	I	1976	01	14
1000164303	KIERAN	GOUDHNG	19941103	M	6008	G352	G*DNG	GADNG	G352	K	G	1994	11	03
1000186857	STEVEN	AMARANTI	19790818	M	6152	A565	*MRN	ANARAN	A565	S	A	1979	08	18
1000128014	DANIEL	SMITH	19630916	M	6169	S530	SM*D	SNAT	S530	D	S	1963	09	16
1000199770	HAROND	KENNEDY	19220704	M	6530	K530	K*ND	CANADY	C530	H	K	1922	07	04
1000154495	GORAN	GLADDING	19580901	M	6105	G435	GL*DNG	GLADAN	G435	G	G	1958	09	01
2000123836	ROBYN	FREAN		F	6112	F650	FR*N	FRAN	F650	R	F
1000017690	DAVID	KINNANE	20061104	M	6164	K550	K*NN	CANAN	C550	D	K	2006	11	04
2000093234	MICHELLE	O GARA	19801806	F	6164	O260	*GR	OGAR	O260	M	O	1980	18	06
2000078061	JAN	YORKE	19600218	F	6155	Y620	*RK	YARC	Y620	J	Y	1960	02	18
1000151687	PETER	KOCH	19661112		6701	K200	K*K	CAC	C200	P	K	1966	11	12
1000116656	GREGORY	TOMKCH	19771004	M	6147	T520	D*KS	TANC	T520	G	T	1977	10	04
1000166092	MATTHEW	MCLEAN	19820610	M	6225	M245	MKL*N	MCLAN	M245	M	M	1982	06	10
1000147243	JOHN	MARLNAD	20020927	M	6031	M645	M*RLND	MARLNA	M645	J	M	2002	09	27
2000023641	SANDRA	MELLING	20080306	F	6315	M452	M*LNG	MALANG	M452	S	M	2008	03	06
2000125427	ERIN	STANLEY	19270222	F	6014	S354	S*NL	STANLY	S354	E	S	1927	02	22
2000086735	TANIA	HALL	19701120	F	6076	H400	H*L	HAL	H400	T	H	1970	11	20
1000126320	DONALD	WILLIMOTT	19340809	M	6052	W453	W*LMD	WALANA	W450	D	W	1934	08	09
2000109076	MYTRLE	HOLTZMAN	20010234	F	6059	H432	H*LDSM	HALTSN	H432	M	H	2001	02	34
2000183308	TRJCY	HAFBNE	19980507	F	6020	H150	H*FBN	HAFBN	H150	T	H	1998	05	07
2000014301	JULIE	CAMERON	19750716	F	6225	C565	K*MRN	CANARA	C560	J	C	1975	07	16
2000068925	GILLIAN	ALEXANDER	19951130	F	6175	A425	*LKSNR	ALAXAN	A425	G	A	1995	11	30
1000123312	KEVIN	VAN LIT	19731101	M	6753	V543	V*NLD	VANLAT	V543	K	V	1973	11	01
1000171851	RUSSELL	FLYNN	19320321	M	3667	F450	FL*N	FLAN	F450	R	F	1932	03	21
1000067306	RONALD	SCOTT	19282511	M	6162	S300	S*D	SCAT	S300	R	S	1928	25	11
1000194059	PETER	COBBIN	19350214	M	6163	C150	K*BN	CABAN	C150	P	C	1935	02	14
1000063484	SHAWN	ALI	19380331	M	6036	A400	*L	AL	A400	S	A	1938	03	31
1000115580	ANDREW	KEAY-SMITH	19502225	M	6019	K253	K*SMD	CASNAT	C253	A	K	1950	22	25
2000142723	NADIA	NORRIS	19970731	F	6012	N620	N*RS	NAR	N600	N	N	1997	07	31
2000047616	SANDRA	GIBNN	19571202	F	6081	G150	G*BN	GABN	G150	S	G	1957	12	02
1000134925	ROSAFIO	HIGGINS	19630102	M	618	H252	H*GNS	HAGAN	H250	R	H	1963	01	02
1000091341	ROBERT	HUDSON	19761023	M	6153	H325	H*DSN	HADSAN	H325	R	H	1976	10	23
1000058951	DAVID	OLIVER	19310405	M	6169	O416	*LVR	OLAVAR	O416	D	O	1931	04	05
2000150167	MICHELLE	MITCHELL	20060821	F	6020	M324	M*DSL	MATCAL	M324	M	M	2006	08	21
1000064905	JAMES	MORRIS	19970923	M	6111	M620	M*RS	MAR	M600	J	M	1997	09	23
1000040954	ASHLEY	BROWN		M	6021	B650	BR*N	BRAN	B650	A	B
2000042828	HELEN	POPE	19280830	F	6163	P100	P*P	PAP	P100	H	P	1928	08	30
1000156005	ADRIAN	WOODS	20040826	M	6028	W320	W*DS	WAD	W300	A	W	2004	08	26
1000118957	TY	GARDNER	19450115	M	6112	G635	G*RNR	GARDNA	G635	T	G	1945	01	15
1000033190	GERARD	KERR	19550121	M	6210	K600	K*R	CAR	C600	G	K	1955	01	21
2000128304	JESSICA	SMITS	19340924	F	6060	S532	SM*DS	SNAT	S530	J	S	1934	09	24
1000005015	CRSIG	STEVENS	19800406	M	6023	S315	S*FNS	STAFAN	S315	C	S	1980	04	06
2000055288	ADRIANA	PIGNATIELLO		F	6164	P253	P*GNDL	PAGNAT	P253	A	P
2000184936	DEBRA	JEFFERSON	19281013	F	6125	J162	J*FRSN	JAFARS	J162	D	J	1928	10	13
1000117008	MUN	MITCHELL	19290322	M	6027	M324	M*DSL	MATCAL	M324	M	M	1929	03	22
2000039270	GAYLE	COOPER	19860307	F	6016	C160	K*PR	CAPAR	C160	G	C	1986	03	07
2000125215	SHIRLEY	POTTER	19670509	F	6014	P360	P*DR	PATAR	P360	S	P	1967	05	09
1000133925	BRIAN	PEARMAN	20050321	M	6540	P655	P*RMN	PARNAN	P655	B	P	2005	03	21
1000137240	ROBERF	SPALDING	19830424	M	6149	S143	SP*LNG	SPALDA	S143	R	S	1983	04	24
1000040195	JOHN	GNJECH	19250423		6258	G522	GNJ*K	GNJAC	G522	J	G	1925	04	23
1000101496	DAVID	PATERSON	19971227	M		P362	P*DRSN	PATARS	P362	D	P	1997	12	27
1000109451	ROFNEY	KILOWSKY	19990913	M	1670	K420	K*LS	CALASC	C420	R	K	1999	09	13
2000105720	CHERIE	HARDING		F	6722	H635	H*RNG	HARDAN	H635	C	H
1000161694	ARTHUR	JONES	19570519	M	6110	J520	J*NS	JAN	J500	A	J	1957	05	19
1000030906	JOHN	SHENTON	19790608	M	6056	S535	S*NN	SANTAN	S535	J	S	1979	06	08
2000060548	JUANITA	MCGANN		F		M250	MK*N	MCGAN	M250	J	M
2000105004	SYLVIA	RAMASESHAN	19980220	F	6124	R522	R*MSSN	RANASA	R520	S	R	1998	02	20
1000146807	DARRYL	LUNK	19600516	M	6258	L520	L*NK	LANC	L520	D	L	1960	05	16
1000066753	PHILIP	MCDONALD	20051025	M	6401	M235	MKD*NL	MCDANA	M235	P	M	2005	10	25
1000050411	LESLIE	ROBRRTS	19441010	M	6155	R163	R*BRS	RABRD	R163	L	R	1944	10	10
1000041917	FERDINANDO	PHILLIPS	19451019	M	6000	P412	F*LPS	FALAP	F410	F	P	1945	10	19
2000026569	JEAN	WARDOE	19190118	F	6173	W630	W*R	WARD	W630	J	W	1919	01	18
2000176566	TAMMY	MURRAY	20060028	F	6111	M600	M*R	MARY	M600	T	M	2006	00	28
1000111563	ROBERT	SHARMAN	19330726	M	6054	S655	S*RMN	SARNAN	S655	R	S	1933	07	26
2000142598	ANNE	DOBBYN	19491008	F	6011	D150	D*BN	DABAN	D150	A	D	1949	10	08
2000126862	VERONA	MARTIN	19531126	F	6233	M635	M*RN	MARTAN	M635	V	M	1953	11	26
2000076921	MARGARET	GOGGIN	19991130	F	6233	G250	G*GN	GAGAN	G250	M	G	1999	11	30
1000039083	DANIEL	STOL	19700814	M	6061	S340	S*L	STAL	S340	D	S	1970	08	14
2000060566	HANNAH	GARAS	19910223	F	6330	G620	G*RS	GAR	G600	H	G	1991	02	23
2000072947	ALISON	LANGFORD	19810418	F	6010	L521	L*NGFR	LANGFA	L521	A	L	1981	04	18
2000021787	DORIE	PIMENTA		F	6030	P553	P*MN	PANANT	P553	D	P
1000011193	CHRISTOPJE	BENNETT	19700902	M	6074	B530	B*ND	BANAT	B530	C	B	1970	09	02
1000114113	DENZIL	TEALE	19401604	M	6003	T400	D*L	TAL	T400	D	T	1940	16	04
1000132138	RAYMOND	GIUFFRE	20041113	M	6110	G160	G*FR	GAFR	G160	R	G	2004	11	13
2000130295	ROBIN	EDWARDS	19420115	F	6050	E363	*DRS	EDWAD	E330	R	E	1942	01	15
2000085424	LEONIE	AVERY	19310428		6630	A160	*VR	AVARY	A160	L	A	1931	04	28
2000141493	NAOMI	SCHULTZ	19650923	F	6450	S432	S*LDS	SALT	S430	N	S	1965	09	23
2000145655	TRACY	ODGERS	19730507	F	6056	O326	*GRS	OGAR	O260	T	O	1973	05	07
2000030206	ANGELICA	RODOREDA		F	6023	R363	R*DRD	RADARA	R360	A	R
2000044583	TONI	CHUA	19790314	F	6110	C000	K*	C	C000	T	C	1979	03	14
2000123266	SAMANTHA	SOLONEC	19410625	F	6158	S452	S*LNK	SALANA	S450	S	S	1941	06	25
2000061961	VICKI	PHUNG	19200130		6056	P520	F*NG	FANG	F520	V	P	1920	01	30
2000033594	JAYEL-EANN	ALESUOU		F	6168	A420	*LS	ALAS	A420	J	A
1000004413	PERREQ	VAN DYKEN		M	6030	V532	V*NKN	VANDAC	V532	P	V
1000137917	YOKE	CHANDRASEKA		M	6056	C536	K*NRSK	CANDRA	C536	Y	C
2000165696	CHRISTINE	MARSHALL	19970501	F	6101	M624	M*RSL	MARSAL	M624	C	M	1997	05	01
2000199903	ALISON	MADUREURA	20072501	F	6728	M366	M*DRR	MADARA	M360	A	M	2007	25	01
1000107307	BE	PIERCE		M	6075	P620	P*R	PARC	P620	B	P
2000095033	JADE	VICKERS		F	6103	V262	V*KRS	VACAR	V260	J	V
2000019515	KIMBERLEY	SHIRLEY	19640517	F	6105	S640	S*RL	SARLY	S640	K	S	1964	05	17
2000173646	CAROL	LEE	19280507	F	6052	L000	L*	LY	L000	C	L	1928	05	07
2000000356	HUW	MOYLE	19350217	F	6150	M400	M*L	MAL	M400	H	M	1935	02	17
2000066889	LYNSA	KOVACEVIC	19400210	F	6104	K121	K*VSVK	CAVACA	C120	L	K	1940	02	10
2000056341	NAUMKA	BERNARDI	19406310	F	6530	B656	B*RNR	BARNAR	B656	N	B	1940	63	10
2000134607	SIMOBE	DE JQNG		F	6027	D252	D*JQNG	DAJGNG	D252	S	D
1000031658	BRUCE	VORSTER	19540719	M	6233	V623	V*RSR	VARSTA	V623	B	V	1954	07	19
1000059944	DAVID	COOPER	19441027	M	6029	C160	K*PR	CAPAR	C160	D	C	1944	10	27
2000117765	DEBORAH	MCKEATING	20041206	F	6437	M235	MK*DNG	MCATAN	M235	D	M	2004	12	06
2000029779	ELIZABETH	WILLIAMS	19670916	F	6502	W452	W*LMS	WALAN	W450	E	W	1967	09	16
1000062461	PETER	DONSEN		M	6021	D525	D*NSN	DANSAN	D525	P	D
2000057609	KERRY	VAN OOASTRN	19840808		6104	V523	V*NSRN	VANAST	V523	K	V	1984	08	08
1000128012	KARL	CROCKETT	19500213	M	6012	C623	KR*KD	CRACAT	C623	K	C	1950	02	13
1000195782	DAVID	MCCLUNG	19350320	M	6162	M245	MKL*NG	MCLANG	M245	D	M	1935	03	20
2000183028	NATALIE	SIMPSON	19200523	F	6480	S512	S*MPSN	SANPSA	S512	N	S	1920	05	23
1000112717	BRETT	DE CEGLIE	19290907		6721	D224	D*SGL	DACAGL	D224	B	D	1929	09	07
2000038739	RIKKI	FISHMT	19450620	F	6722	F253	F*SMD	FASNT	F253	R	F	1945	06	20
2000015730	CINDY	MACQRLINO	19701218	F	6409	M264	MKQRL*	MCGRLA	M264	C	M	1970	12	18
2000160489	YVETTE	WARD	19300602	F	6014	W630	W*R	WAD	W300	Y	W	1930	06	02
2000176198	ROBYN	RUSSELL	20050328	F	6028	R240	R*SL	RASAL	R240	R	R	2005	03	28
1000077679	PETER	NGUYEN		M	6111	N250	NG*N	NGAN	N250	P	N
2000197053	CHRISTINE	RADOVAYOVIC	19250928	F	6457	R311	R*DVVK	RADAVA	R310	C	R	1925	09	28
1000151756	JORGE	SAUNDEES		M	6020	S532	S*NS	SANDY	S530	J	S
2000150489	MARV	RANKUN	19260915	F	6168	R525	R*NKN	RANCAN	R525	M	R	1926	09	15
1000073913	RICHARD	EAMES	19400730	M	6503	E520	*MS	EN	E500	R	E	1940	07	30
2000086469	OLGA	PERRY	19990727	F	6008	P600	P*R	PARY	P600	O	P	1999	07	27
2000012466	SARAH	MOORE	19540613	F	6062	M600	M*R	MAR	M600	S	M	1954	06	13
2000095852	KARYN	SEDGWICK		F	6059	S322	S*GK	SAGWAC	S220	K	S
1000110887	DANIEL	CIULTLA	20072504	M	6210	C434	S*LDL	CALTL	C434	D	C	2007	25	04
1000093545	BRATT	JARVIS	19870828	M	6155	J612	J*RVS	JARV	J610	B	J	1987	08	28
2000164209	NATALIA	DALTON	19960624	F	6714	D435	D*LDN	DALTAN	D435	N	D	1996	06	24
2000016312	REBEKAH	KENYI		F	6430	K500	K*N	CAN	C500	R	K
1000198208	DANIL	BARTON	19630910	M	6155	B635	B*RN	BARTAN	B635	D	B	1963	09	10
2000103959	MELISSA	STEVENS	19811126	F	6605	S315	S*FNS	STAFAN	S315	M	S	1981	11	26
1000186921	SEAN	MONTGOERY	19651301	M	6012	M532	M*NGR	MANTGA	M532	S	M	1965	13	01
2000176790	JANICE	DAWSON	19340114	F	6082	D250	D*SN	DASAN	D250	J	D	1934	01	14
2000082372	MAISIE	FOLWY		F	6225	F400	F*L	FALWY	F400	M	F
2000174069	MICHELLE	CHIANG		F	6485	C520	K*NG	CANG	C520	M	C
1000022302	ANDREW	SMITH	19861016		6173	S530	SM*D	SNAT	S530	A	S	1986	10	16
2000008747	LILY	LESLIE	19810114	F	6395	L240	L*SL	LASLY	L240	L	L	1981	01	14
1000194108	SHAUN	PATEL	19520130	M	6107	P340	P*DL	PATAL	P340	S	P	1952	01	30
1000062989	LESLIE	PURNELL	19710205	M	6230	P654	P*RNL	PARNAL	P654	L	P	1971	02	05
2000051964	ELIZABETH	COOK		F	6148	C200	K*K	CAC	C200	E	C
1000111163	ANDREW	DIMASI	19850522		6713	D520	D*MS	DANAS	D520	A	D	1985	05	22
2000106484	ESTHER	OBRADOVIC	19971224	F	6061	O163	*BRDVK	OBRADA	O163	E	O	1997	12	24
1000140548	GLEN	OWEN		M	6019	O500	*N	ON	O500	G	O
1000199105	ANTHNY	MUMMERY	19321008	M	6019	M560	M*MR	MANARY	M560	A	M	1932	10	08
2000011497	MARYC	ROGERS		F	6112	R262	R*GRS	RAGAR	R260	M	R
1000116346	REGX	DASBOROUGH		M	6156	D216	D*SBRF	DASBAR	D216	R	D
1000189591	RYAN	TALBOT	19560208	M	6026	T413	D*LBD	TALBAT	T413	R	T	1956	02	08
1000035532	HAROLD	ANGUS	19581226	M	6167	A522	*NGS	ANG	A520	H	A	1958	12	26
1000083805	REC	GILLESPIE	19980804		6341	G421	G*LSP	GALASP	G421	R	G	1998	08	04
1000138777	CHRISTOPHE	RADOS	19690110	M	6069	R320	R*DS	RAD	R300	C	R	1969	01	10
1000092661	STEVE	MCGIRR	20050214	M	6027	M260	MK*R	MCGAR	M260	S	M	2005	02	14
1000045506	JARON	NEWTON	19820713	M	6066	N350	N*DN	NATAN	N350	J	N	1982	07	13
1000055175	MATTHEW	TALLIS	19709927	M	6064	T420	D*LS	TAL	T400	M	T	1970	99	27
1000186887	NEF	STRINGER	20011012	M	6051	S365	SR*NGR	STRANG	S365	N	S	2001	10	12
2000161408	CASSANDRA	VALENTI	19860713	F	6450	V453	V*LN	VALANT	V453	C	V	1986	07	13
2000152627	EDNA	JONES	19480924	F	6210	J520	J*NS	JAN	J500	E	J	1948	09	24
1000193417	JAMES	BARKER	19310815	M	6009	B626	B*RKR	BARCAR	B626	J	B	1931	08	15
1000040018	PATRICK	SALMON	19980919	M	6060	S455	S*LMN	SALNAN	S455	P	S	1998	09	19
1000005601	KECIL	GRIFFITH		M	6280	G613	GR*FD	GRAFAT	G613	K	G
1000009159	COLIN	BATT	19470803	M	6053	B300	B*D	BAT	B300	C	B	1947	08	03
1000002005	MATTHEW	DUXBURY	19430625	M	6367	D216	D*KSBR	DAXBAR	D216	M	D	1943	06	25
1000050783	BALL	ANDREW	19770506	F	6210	A536	*NR	ANDR	A536	B	A	1977	05	06
1000175226	TIMOTHY	VIEWEG	19681224	M	6023	V200	V*G	VAG	V200	T	V	1968	12	24
1000008568	BARRY	LEE	19621227	M	6037	L000	L*	LY	L000	B	L	1962	12	27
2000067281	LORRAINE	HUNT	19550805	F	6210	H530	H*N	HAN	H500	L	H	1955	08	05
1000127924	NOEL	MELLEMA	19410712	M	6150	M450	M*LM	MALAN	M450	N	M	1941	07	12
2000186336	ANNE-MARIE	POPE	19611220	F	6302	P100	P*P	PAP	P100	A	P	1961	12	20
2000193529	DORINA	GARRETT	19990105	F	6019	G630	G*RD	GARAT	G630	D	G	1999	01	05
1000044693	NIGAL	CUMMING		M	6057	C552	K*MNG	CANANG	C552	N	C
1000112632	DONALD	MUNDAY	19671124	M	6232	M530	M*N	MANDY	M530	D	M	1967	11	24
2000128391	GENEVIEVE	OSBORNE	19790617	F	6021	O216	*SBRN	OSBARN	O216	G	O	1979	06	17
1000136682	KINGSLEY	CALDWELL	19550331	M	6148	C434	K*LL	CALDWA	C430	K	C	1955	03	31
2000067483	MARLISE	DI NGOE	19870601	F	6383	D520	D*NG	DANG	D520	M	D	1987	06	01
1000007854	ANTHONY	HURST	19980131	M	6560	H623	H*RS	HARST	H623	A	H	1998	01	31
1000028596	MIROSLV	KONIECZEK	20010429	M	6170	K522	K*NKSK	CANACS	C520	M	K	2001	04	29
1000178486	IAN	MURRAY	19250416	M	6007	M600	M*R	MARY	M600	I	M	1925	04	16
2000098462	JANA	WYCH	19510623	F	6156	W200	W*K	WAC	W200	J	W	1951	06	23
1000114618	DAVIS	WEEDON	20030120	M	6421	W350	W*DN	WADAN	W350	D	W	2003	01	20
1000158229	PATRICK	AGNEW	20030217	M	6011	A250	*GN	AGN	A250	P	A	2003	02	17
1000013529	DAMIEN	ZAPPA	19830429	M	6442	Z100	S*P	ZAP	Z100	D	Z	1983	04	29
1000101117	DAVID	TEBBUTET	19430122	M	6146	T133	D*BDD	TABATA	T130	D	T	1943	01	22
2000118358	DONNA	DETN	19570218	F	6010	D350	D*DN	DATN	D350	D	D	1957	02	18
1000132362	BRETT	FRANZ	19430823	M	6057	F652	FR*NS	FRAN	F650	B	F	1943	08	23
2000168644	HEIDI	WILLIAMS	19591220	F	6163	W452	W*LMS	WALAN	W450	H	W	1959	12	20
1000086295	DAVIJD	KENDALL	19590501	M	6073	K534	K*NL	CANDAL	C534	D	K	1959	05	01
1000156019	IVAN	TOMPKIN	19733608	M	6062	T512	D*KN	TANPCA	T512	I	T	1973	36	08
2000182722	PATRICIA	EVERETT		F	6530	E163	*VRD	EVARAT	E163	P	E
2000030662	DENISE	ANDERSON	19351231	F	6030	A536	*NRSN	ANDARS	A536	D	A	1935	12	31
1000078753	DANIEL	WONG	19460130	M	6027	W520	W*NG	WANG	W520	D	W	1946	01	30
1000039386	MATTHEW	BAILEY	19670830	M	6158	B400	B*L	BALY	B400	M	B	1967	08	30
2000012493	RIT	MCINTOSH	19760916	F	6073	M253	MK*NS	MCANTA	M253	R	M	1976	09	16
1000087303	JOHN	THOMAS	19860722	M	6562	T520	D*MS	TAN	T500	J	T	1986	07	22
1000063595	ANTONIO	HULL	19850122		6009	H400	H*L	HAL	H400	A	H	1985	01	22
2000002944	ELLEN	GILLARD	19290912	F	6007	G463	G*LR	GALAD	G430	E	G	1929	09	12
2000006461	SUSAN	REGAN	19930324	F	6069	R250	R*GN	RAGAN	R250	S	R	1993	03	24
1000159337	STUART	LAM	19710425		6027	L500	L*M	LAN	L500	S	L	1971	04	25
1000061233	MARK	LAW	19180606		6312	L000	L*	L	L000	M	L	1918	06	06
2000090948	DAYNA	SMOLDERS	19581024	F	6330	S543	SM*LRS	SNALDA	S543	D	S	1958	10	24
2000109005	JESSICA	SMITH	19950716	F	6156	S530	SM*D	SNAT	S530	J	S	1995	07	16
2000138117	MERILYN	ATKINSON	19651229	F	6153	A325	*KNSN	ATCANS	A325	M	A	1965	12	29
2000128481	DEBBIE	HERNANDEZ	19860404	F	6076	H655	H*RNNS	HARNAN	H655	D	H	1986	04	04
1000189661	AARON	RIEKIE	19421021	M	6069	R200	R*K	RACY	R200	A	R	1942	10	21
1000149584	RYAN	ARGYROOULOS	19531014	M	6149	A626	*RGRLS	ARGARA	A626	R	A	1953	10	14
2000090669	MARIA	NGUVYEN	19180131	F		N215	NG*VN	NGAVAN	N215	M	N	1918	01	31
2000100751	JUDITH	TRENT	19310314	F	6008	T653	DR*N	TRAN	T650	J	T	1931	03	14
2000166710	JAN	FALLENS	19391031	F	6109	F452	F*LNS	FALAN	F450	J	F	1939	10	31
1000165565	STANTON	JOHN		M	6052	J500	J*N	JAN	J500	S	J
1000101293	DIMITRIOS	THOMPSON	19770922	M	6100	T512	D*MSN	TANPSA	T512	D	T	1977	09	22
2000087090	KERRIE	CASTEL	19460419		6010	C234	K*SL	CASTAL	C234	K	C	1946	04	19
1000050104	GRAHAM	DREW		M	6323	D600	DR*	DR	D600	G	D
1000086785	JONATHAN	DURRZNT			6172	D625	D*RSN	DARSN	D625	J	D
1000061107	GRAEME	ALKEN	19530410	M	6031	A425	*LKN	ALCAN	A425	G	A	1953	04	10
2000079074	BIANCA	MACH	19192920		6244	M200	MK	MC	M200	B	M	1919	29	20
1000136708	DONALD	YATES	19630414	M	6165	Y320	*DS	YAT	Y300	D	Y	1963	04	14
2000069805	EMMA	DEVORRY	19802107	F	6050	D160	D*VR	DAFARY	D160	E	D	1980	21	07
1000126689	GLEN		19651010	M	6164	0000			0000	G		1965	10	10
1000195673	ANDI	GODYCKI-CWI	19460105	M	6167	G322	G*DKK	GADACA	G320	A	G	1946	01	05
1000145980	YIU	BROADFIELD	19861108	M	6110	B631	BR*DFL	BRADFA	B631	Y	B	1986	11	08
2000186553	JEMMA	SHEKELL	19690713	F	6096	S240	S*KL	SACAL	S240	J	S	1969	07	13
2000015918	PAMELA	MORO	19210817	F	6064	M600	M*R	MAR	M600	P	M	1921	08	17
1000196845	CHRISTOPHE	MCCALLUM	19510615	M	6025	M245	MK*LM	MCALAN	M245	C	M	1951	06	15
1000026392	ANTONIO	ARNOLD	19351115	M	6060	A654	*RNL	ARNALD	A654	A	A	1935	11	15
2000054086	DIANNE	DEKKR	19851015	F	6163	D260	D*KR	DACR	D260	D	D	1985	10	15
2000158446	MARJORIE	WOOLSEY	19200618	F	6162	W420	W*LS	WALSY	W420	M	W	1920	06	18
1000158621	GRAN	LIDDELOW	19550427	M	6166	L340	L*DL	LADAL	L340	G	L	1955	04	27
1000103325	GRAHAM	HENTERSON		M	6056	H536	H*NRSN	HANTAR	H536	G	H
2000166204	JULIA	FORSYTH	19581130	F	6166	F623	F*RSD	FARSAT	F623	J	F	1958	11	30
1000065682	LEE	CONNOR	19640825	M	6244	C560	K*NR	CANAR	C560	L	C	1964	08	25
1000072960	ISN	BRADFIELD			6020	B631	BR*DFL	BRADFA	B631	I	B
2000079703	ANNE	BANOVICH	19660326	F	6057	B512	B*NVK	BANAVA	B510	A	B	1966	03	26
1000055180	MARK	NAZAROVS	19681031	M	6280	N261	N*SRVS	NASARA	N260	M	N	1968	10	31
1000192482	CHABLS	RITHCIE	19391211	M	6169	R320	R*DS	RATCY	R320	C	R	1939	12	11
2000022138	CLAIRE	SMITH		F	6020	S530	SM*D	SNAT	S530	C	S
1000089672	BRIAN	MCKENNA		M	6021	M250	MK*N	MCAN	M250	B	M
2000072353	DEBORAH	TURNER	19872809	F	6108	T656	D*RNR	TARNAR	T656	D	T	1987	28	09
1000112490	DAVID	THOMPSON	19550829	M	6018	T512	D*MSN	TANPSA	T512	D	T	1955	08	29
1000015686	JASON	BOUKTER		M	6064	B236	B*KDR	BACTAR	B236	J	B
2000082916	SHANIE	COCKER	19660303	F	6030	C260	K*KR	CACAR	C260	S	C	1966	03	03
1000069763	DAVID	DRQVLAK	19660528	M	6167	D621	DRQVL*	DRGVLA	D621	D	D	1966	05	28
1000016175	LEE	DAVIES	19900601	M	6056	D120	D*VS	DAVY	D100	L	D	1990	06	01
1000164709	IAN	GALAVERNA	19640131	M	6172	G416	G*LVRN	GALAVA	G410	I	G	1964	01	31
1000199913	ALEX	TURNEY	19740523	M	6025	T650	D*RN	TARNY	T650	A	T	1974	05	23
2000034800	ANN-MARIE	WARRWJL	19230321	F	6156	W624	W*RJL	WARWJL	W624	A	W	1923	03	21
1000081539	XIANG	MURRAY	19910226	M	6081	M600	M*R	MARY	M600	X	M	1991	02	26
2000149845	AMY	BREMNER	19520305	F	6155	B656	BR*MNR	BRANAR	B656	A	B	1952	03	05
1000151588	GREIG	SUMMERS		M	6104	S562	S*MRS	SANAR	S560	G	S
1000101976		CROPLEY	19720303	M	6172	C614	KR*PL	CRAPLY	C614		C	1972	03	03
1000067284	DILAN	DYER	19540912	M	6147	D600	D*R	DAR	D600	D	D	1954	09	12
1000171127	PAOLO	DRAPER	19380502	M	6007	D616	DR*PR	DRAPAR	D616	P	D	1938	05	02
1000157692	CARLO	JACOBSEN	19450430	M		J212	J*KBSN	JACABS	J212	C	J	1945	04	30
1000079771	DAVUD	FIELDONG	20023012	M	6355	F435	F*LNG	FALDAN	F435	D	F	2002	30	12
1000138383	FRANCIS	YAU	19480910	M	6145	Y000	*	Y	Y000	F	Y	1948	09	10
2000053542	MIRIAM	STEPHENSON	19850715	F	6060	S315	S*FNSN	STAFAN	S315	M	S	1985	07	15
1000179391	WADE	BRANDBI	19831207	M	6147	B653	BR*NB	BRANDB	B653	W	B	1983	12	07
2000043153	JENNIFER	PARKIN	19720828	F	6108	P625	P*RKN	PARCAN	P625	J	P	1972	08	28
2000177401	LESLEY	BOOTH	20081217	F	6018	B300	B*D	BAT	B300	L	B	2008	12	17
2000052617	PATRICIA	ROSSI	19201104	F	6330	R200	R*S	RAS	R200	P	R	1920	11	04
1000128077	BARRIE	LUMMIS	20021222	M	6000	L520	L*MS	LAN	L500	B	L	2002	12	22
2000137053	ELLEN	HOWARD	19320115		6026	H630	H*R	HAD	H300	E	H	1932	01	15
1000089221	KRISTOPGER	GALLOWAY		M	6179	G400	G*L	GALY	G400	K	G
1000160205	KIM	GAEVLER		M	6430	G146	G*VLR	GAFLAR	G146	K	G
1000037807	DYLAN	HARRISON		M	6110	H625	H*RSN	HARASA	H620	D	H
1000093485	STANLEY	COENEN	19591029	M	6210	C550	K*NN	CANAN	C550	S	C	1959	10	29
1000198497	RODNEY	GRIFFIN	19310207	M	6009	G615	GR*FN	GRAFAN	G615	R	G	1931	02	07
1000010234	MICHAEL	DOWLING	19870226	M	6061	D452	D*LNG	DALANG	D452	M	D	1987	02	26
2000069710	ANGELA	GRAAM	20051213	F	6158	G650	GR*M	GRAN	G650	A	G	2005	12	13
2000172434	SHIRIE	DALKIS	19500509	F	6370	D422	D*LKS	DALC	D420	S	D	1950	05	09
1000175858	CHRISTOPHE	HOWELL	19460909	M	6210	H400	H*L	HAL	H400	C	H	1946	09	09
2000174575	KERRY	CASILLI	19280330	F	6061	C240	K*SL	CASAL	C240	K	C	1928	03	30
1000027088	PAUL	THAM	19470722	M	6056	T500	D*M	TAN	T500	P	T	1947	07	22
2000084495	LISA		19420524	F	6169	0000			0000	L		1942	05	24
2000031436	OLWEN	MURRAY	19499506	F	6065	M600	M*R	MARY	M600	O	M	1949	95	06
2000066959	LEVANAH	HALE		F	6061	H400	H*L	HAL	H400	L	H
2000068742		MIELY	19591226	F	6722	M400	M*L	MALY	M400		M	1959	12	26
2000104796	KAY	OREERI	19740723	F	6060	O660	*RR	ORAR	O660	K	O	1974	07	23
1000189247	CHRISTOPHE	CLARK	19230114	M	6054	C462	KL*RK	CLARC	C462	C	C	1923	01	14
2000009695	CARMEN	CRESSWELL	19720408	F	6021	C624	KR*SL	CRASWA	C620	C	C	1972	04	08
1000032629	BRDTT	DE CEGLIE	19290907		6721	D224	D*SGL	DACAGL	D224	B	D	1929	09	07
2000195478	GAIL	DARK	20051210	F	6180	D620	D*RK	DARC	D620	G	D	2005	12	10
1000065043	PETER	ROBERTS	19400911	M	6054	R163	R*BRS	RABAD	R130	P	R	1940	09	11
2000166518	JADE	HURLEY	19500510		6105	H640	H*RL	HARLY	H640	J	H	1950	05	10
2000175741	JUDIH	LODA		F	6108	L300	L*D	LAD	L300	J	L
2000117616	SUSAN	KILBY	19260627	F	6215	K410	K*LB	CALBY	C410	S	K	1926	06	27
2000191285	CLARE	WOOD	19770626		6232	W300	W*D	WAD	W300	C	W	1977	06	26
2000072155	JOYCE	HIL	19571226	F	6023	H400	H*L	HAL	H400	J	H	1957	12	26
1000045918	LEITH	COX	19590331	M	6056	C200	K*KS	CAX	C200	L	C	1959	03	31
2000195676	SHANNON	SPARKMAN	19790719	F	6330	S162	SP*RKM	SPARCN	S162	S	S	1979	07	19
1000178913	GABRIEL	TROW	19300806	M	6029	T600	DR*	TR	T600	G	T	1930	08	06
2000116020	CHUNG	GROVE	19530725	F	6530	G610	GR*V	GRAV	G610	C	G	1953	07	25
1000027212	CYRIL	FLYNN	19901125	M	6285	F450	FL*N	FLAN	F450	C	F	1990	11	25
1000199524	MARIO	MCQUADE	19520926	M	6061	M230	MK*D	MCGAD	M230	M	M	1952	09	26
1000032679	CLINTON	MARTIN	19601013	M	6064	M635	M*RN	MARTAN	M635	C	M	1960	10	13
1000122266	PHILLIP	VERRAN	19840817	M	6063	V650	V*RN	VARAN	V650	P	V	1984	08	17
1000048241	ROBERT	BROOKS		M	6025	B620	BR*KS	BRAC	B620	R	B
1000081543	GORDON	VLADICH	19540508		6046	V432	VL*DK	VLADAC	V432	G	V	1954	05	08
2000170255	ANNE MSRIE	BLAQUIERE	19720107		6432	B426	BL*KR	BLAGAR	B426	A	B	1972	01	07
2000043534	NADZ	AMM	19360523	F	6619	A500	*M	AN	A500	N	A	1936	05	23
2000052781	JACINTA	JOHNSTON	19520207	F		J523	J*NSN	JANSTA	J523	J	J	1952	02	07
2000070639	THERESA	LONG	20080407	F	6102	L520	L*NG	LANG	L520	T	L	2008	04	07
2000017965	MARGARET	BROWN	19631109	F	6155	B650	BR*N	BRAN	B650	M	B	1963	11	09
2000004133		ALLEN	19750208	F	6060	A450	*LN	ALAN	A450		A	1975	02	08
1000184756	PAUL	ZHONG	19570831	M	6155	Z520	S*NG	ZANG	Z520	P	Z	1957	08	31
1000142299	CAMERON	JONES	20010604	M	6058	J520	J*NS	JAN	J500	C	J	2001	06	04
2000129970	JULIE	DALLY	19511108	F	6009	D400	D*L	DALY	D400	J	D	1951	11	08
2000087725	CELINE	LIDDELOW	19960812	F	6280	L340	L*DL	LADAL	L340	C	L	1996	08	12
2000184585	KATHRYN	FUDURIC	19211126	F	6151	F362	F*DRK	FADARA	F360	K	F	1921	11	26
2000109398	PAULYNE	CROFT		F	6008	C613	KR*FD	CRAFT	C613	P	C
1000036561	JEFFREY	KOOPS		M	6016	K120	K*PS	CAP	C100	J	K
1000090302	JOHN	MOHAN	19881211	M	6528	M500	M*N	MAHAN	M500	J	M	1988	12	11
2000165013	GENEROSA	NATALWALA		F	6060	N344	N*DLL	NATALW	N340	G	N
2000162185	REBEKAH	KRACKE	20010115	F	6052	K620	KR*K	CRAC	C620	R	K	2001	01	15
1000116160	CONRAD	RAE	19350821	M	6258	R000	R*	R	R000	C	R	1935	08	21
2000174928	DEVEA	KNIGJHT		F	6369	K523	KN*GJD	NAGJT	N230	D	K
1000028154	AHAMAT	MILES	19470604	M	6054	M420	M*LS	MAL	M400	A	M	1947	06	04
2000124980	JILLIAN	RYDER	19210704	F	6064	R360	R*DR	RADAR	R360	J	R	1921	07	04
1000086125	PETER	PARRY	19560727	M	6065	P600	P*R	PARY	P600	P	P	1956	07	27
1000111814	JEFFREY	JOYCE		M	6210	J200	J*S	JAC	J200	J	J
2000072056	JUSTINE	ROBBINS	19650908	F	6031	R152	R*BNS	RABAN	R150	J	R	1965	09	08
2000012778	MARY	LIDDICOAT	19340830	F	6057	L323	L*DKD	LADACA	L320	M	L	1934	08	30
1000193426	STEPHED	ROCAH	19930815	M	6110	R200	R*K	RAC	R200	S	R	1993	08	15
2000066984	BILJANA	THORNTON	19840531	F	6280	T653	D*RNN	TARNTA	T653	B	T	1984	05	31
1000144914	MALCOLM	HORKINGS	19470524	M	6438	H625	H*RKNG	HARCAN	H625	M	H	1947	05	24
2000083265	JACQUELINE	PRACAS	19811128	F	6164	P622	PR*KS	PRAC	P620	J	P	1981	11	28
2000002047	YANNA	HENDEN	19270308	F	6430	H535	H*NN	HANDAN	H535	Y	H	1927	03	08
1000067328	GRAEME	SHIRES	19250213	M	6050	S620	S*RS	SAR	S600	G	S	1925	02	13
1000126232	JED	TEO	19301009	M	6167	T000	D*	T	T000	J	T	1930	10	09
1000089466	PATIC	BAIEY	19650915		6054	B000	B*	BY	B000	P	B	1965	09	15
2000134416	KEELY	DE JONG	19970912	F	6155	D252	D*JNG	DAJANG	D252	K	D	1997	09	12
1000123545	PETER	TRAN	19771120	M	6169	T650	DR*N	TRAN	T650	P	T	1977	11	20
2000181065	MONIQUE	AKILAN	20010922	F	6012	A245	*KLN	ACALAN	A245	M	A	2001	09	22
1000161093	ANDREW	CLIFT	19320128	M	6152	C413	KL*FD	CLAFT	C413	A	C	1932	01	28
2000141707	GLENICE	LEDGARWLOD	19570923	F	6432	L326	L*GRLD	LAGARW	L260	G	L	1957	09	23
1000192750	INGO	SARTORI	19291025	M	6101	S636	S*RR	SARTAR	S636	I	S	1929	10	25
1000020182	DAVID	AMBROSIUS	19780716	M	6104	A516	*MBRSS	ANBRAS	A516	D	A	1978	07	16
1000138337	STEPHNEN	PANTELIS	19480307	M	6014	P534	P*NLS	PANTAL	P534	S	P	1948	03	07
1000113218	PAUL	CROZS	19380723	M	6109	C620	KR*S	CR	C600	P	C	1938	07	23
1000180727	TIMOTHY	GULLOTTI	19767607	M	6210	G430	G*LD	GALAT	G430	T	G	1976	76	07
2000186317	PEARL	SMITH	19750652	F	6208	S530	SM*D	SNAT	S530	P	S	1975	06	52
2000048316	CHRISTIE	BOL	19371510	F	6087	B400	B*L	BAL	B400	C	B	1937	15	10
2000181908	TATIANA	VALLES	19610411	F	6064	V420	V*LS	VAL	V400	T	V	1961	04	11
2000144739	DIANNE	BEARD	19770907	F	6062	B630	B*R	BAD	B300	D	B	1977	09	07
1000094019	GAVIN	CARR	19580729		6152	C600	K*R	CAR	C600	G	C	1958	07	29
2000072543	MARY	BUCHANAN	19730318	F	6061	B255	B*KNN	BACANA	B250	M	B	1973	03	18
2000147475	JOANNE	BURTON	19581123		6018	B635	B*RN	BARTAN	B635	J	B	1958	11	23
1000172191	WALTER	FOSTER	19251122	M	6064	F236	F*SR	FASTAR	F236	W	F	1925	11	22
1000012348	MIROSLAV	KILICCI	19940102	M	6055	K420	K*LKS	CALAC	C420	M	K	1994	01	02
2000172995	CAROL	CHHETRI	19210226		6021	C360	K*DR	CATR	C360	C	C	1921	02	26
1000142968	VITO	GEORGE	19891126	M	6023	G620	G*RG	GARG	G620	V	G	1989	11	26
2000082556	DEBRA	PEFERA	19670921	F	6168	P160	P*FR	PAFAR	P160	D	P	1967	09	21
2000163372	JACQUELINE	SAMIMI	19430311	F	6020	S550	S*MM	SANAN	S550	J	S	1943	03	11
2000146002	CINDY	CHAMBERS	19791129	F	6065	C516	K*MBRS	CANBAR	C516	C	C	1979	11	29
2000117244	KATE	THOMAS	19900306	F	6169	T520	D*MS	TAN	T500	K	T	1990	03	06
1000065342	RODNEY	BOLTON	19660323	M	6743	B435	B*LDN	BALTAN	B435	R	B	1966	03	23
2000058534	KELLIE	MCASKILL	20071400	F	6216	M224	MK*SL	MCASCA	M220	K	M	2007	14	00
2000112775	EV	BENEIT	19630319	F	6258	B530	B*ND	BANAT	B530	E	B	1963	03	19
2000123370	CARLY	WATKINS	20020207	F	6330	W325	W*KNS	WATCAN	W325	C	W	2002	02	07
1000169519	IAN	CARLSHAUSEN	20016909	M	6050	C642	K*RLSS	CARLSA	C642	I	C	2001	69	09
1000144977	GRAEME	ACEVEDO	19750223	M	6006	A213	*SVD	ACAFAD	A213	G	A	1975	02	23
2000110789		UNDERWOOD	19310826	F	6104	U536	*NRD	UNDARW	U536		U	1931	08	26
1000089928	DARRYL	KEALLEY	19321123		6100	K400	K*L	CALY	C400	D	K	1932	11	23
1000177829	YIE	ELLISON	19370628	M	6174	E425	*LSN	ELASAN	E425	Y	E	1937	06	28
1000117373	GAVIN	GALPIN	19380211	M	6432	G415	G*LPN	GALPAN	G415	G	G	1938	02	11
2000069643	RACHEL	ZADRAVEC	19390815	F	6052	Z361	S*DRVK	ZADRAV	Z361	R	Z	1939	08	15
1000020890	JOHN	THEN	19341125	M	6158	T500	D*N	TAN	T500	J	T	1934	11	25
1000186482	PETER	GRIMWOOD	19970606	M	6330	G653	GR*MD	GRANWA	G650	P	G	1997	06	06
2000116906	JEANETTE	ZEN	19830108	F	6530	Z500	S*N	ZAN	Z500	J	Z	1983	01	08
2000016007	LYNLEH	CLARK	19820815	F	6014	C462	KL*RK	CLARC	C462	L	C	1982	08	15
1000000965	BROCK	GILMOUR		M	6230	G456	G*LMR	GALNAR	G456	B	G
2000161841	ANGELINA	ARGESE		F	6011	A622	*RGS	ARGAS	A622	A	A
2000090185	COLLEN	BEST	19361018	F	6202	B230	B*S	BAST	B230	C	B	1936	10	18
1000096314	TERENCE	GUO	19931023	M	6060	G000	G*	G	G000	T	G	1993	10	23
2000062469	PHILLIPPA	CUMMINGS		F	6109	C552	K*MNGS	CANANG	C552	P	C
2000107903	EMILY		20050722	F	6122	0000			0000	E		2005	07	22
2000032896	NICOLE	MARTIN	19610930	F	6208	M635	M*RN	MARTAN	M635	N	M	1961	09	30
2000036990	TAMMY	ADANM	19950318	F	6169	A350	*DNM	ADAN	A350	T	A	1995	03	18
1000018840	IVAN	HEPWORTH	19360827		6451	H163	H*PR	HAPWAR	H160	I	H	1936	08	27
2000034391	HELEN	VANDERBIJL	19881026	F	6100	V536	V*NRBJ	VANDAR	V536	H	V	1988	10	26
2000079116	JETTIE	WARREN	19960711	F	6225	W650	W*RN	WARAN	W650	J	W	1996	07	11
1000134444	GEORGE	SOUTHEN	20020119	M	6041	S350	S*DN	SATAN	S350	G	S	2002	01	19
2000149661	LISA	RANKIN	19281229	F	6104	R525	R*NKN	RANCAN	R525	L	R	1928	12	29
1000156551	JOHN	BUTCHER		M	6064	B326	B*DSR	BATCAR	B326	J	B
1000058091	TIMOTHY	SMITH	19641209	M	6064	S530	SM*D	SNAT	S530	T	S	1964	12	09
1000049108	JUDD	RODER	19880721	M	6034	R360	R*DR	RADAR	R360	J	R	1988	07	21
1000165546	ROBERT	KERR	19720830	M	6169	K600	K*R	CAR	C600	R	K	1972	08	30
1000104479	MARTIN	HERRING	19820105	M	6063	H652	H*RNG	HARANG	H652	M	H	1982	01	05
2000159245	AMANDA	WOODBS	19350629	F	6054	W312	W*DBS	WADB	W310	A	W	1935	06	29
1000054069	DANIDL	SARRE	19230426	M	6107	S600	S*R	SAR	S600	D	S	1923	04	26
2000077411	LEANHE	FRANCO	19180744	F	6255	F652	FR*NK	FRANC	F652	L	F	1918	07	44
1000084814	DAVID	MITCHELL	19411125	M	6104	M324	M*DSL	MATCAL	M324	D	M	1941	11	25
2000084060	LYNETTE	MILNE	19750201	F	6050	M450	M*LN	MALN	M450	L	M	1975	02	01
1000029421	OWEN	MAISHMAN	19981115	M	6027	M255	M*SMN	MASNAN	M255	O	M	1998	11	15
2000005344	PHYLLIS	YUEN		F	6280	Y500	*N	YAN	Y500	P	Y
2000175217	KATHLEEN	RIPPEY	19940722		6154	R100	R*P	RAPY	R100	K	R	1994	07	22
2000111485	EILEEN	BOAG	19640106	F	6022	B200	B*G	BAG	B200	E	B	1964	01	06
2000106543	JOYCE	MADDOCK		F	6125	M320	M*DK	MADAC	M320	J	M
2000190502	JACINTA		19180921	F	6110	0000			0000	J		1918	09	21
2000049417	DEBRA	GARBUTT	19630715	F	6714	G613	G*RBD	GARBAT	G613	D	G	1963	07	15
2000158304	MABEL	NUNN		F	6163	N500	N*N	NAN	N500	M	N
2000018532	SUSAN	SCHULZE	19770310	M	6237	S420	S*LS	SALS	S420	S	S	1977	03	10
2000009525	RAYANNE	BLOUBIN	19521231	F	6111	B415	BL*BN	BLABAN	B415	R	B	1952	12	31
1000014628	MATTHEW	BIRD	19820505	M	6112	B630	B*R	BAD	B300	M	B	1982	05	05
1000001066	CLARENCE	HEWITT	19811128	M	6171	H300	H*D	HAT	H300	C	H	1981	11	28
1000160572	RODERICK	FLEMING	19980722	M	6315	F455	FL*MNG	FLANAN	F455	R	F	1998	07	22
2000094090	GIOVANNA	BERRYAN	19440922	F	6021	B650	B*RN	BARAN	B650	G	B	1944	09	22
2000007339	EVELYN	IVESON	19810919	F	6168	I125	*VSN	IVASAN	I125	E	I	1981	09	19
2000158952	CHANTELLE	MOORE	19850107	F	6065	M600	M*R	MAR	M600	C	M	1985	01	07
2000132144	INGRID	NEWTON	19970112	F	6156	N350	N*DN	NATAN	N350	I	N	1997	01	12
2000095315	ARLENE	WALKER	19241230	F	6149	W426	W*LKR	WALCAR	W426	A	W	1924	12	30
2000191096	DEBORAH	KITCHENER	20060425	F	6052	K325	K*DSNR	CATCAN	C325	D	K	2006	04	25
2000027755	SAMANTHA	POTTER		F	6401	P360	P*DR	PATAR	P360	S	P
1000062023	JAMES	MACRI	19880801	M	6012	M260	MKR*	MCR	M260	J	M	1988	08	01
2000017532		FAR ANZ		F	6008	F652	F*RNS	FARAN	F650		F
2000191340	NOLA	COSTANTINO	19530914	F	6343	C235	K*SNN	CASTAN	C235	N	C	1953	09	14
2000141598	ALICE	CROWDER	19970423	F	6333	C636	KR*DR	CRADAR	C636	A	C	1997	04	23
2000169197	REBECCA	BRLDS		F	6060	B643	BRLS	BRLD	B643	R	B
2000144865	MICHELLE	HUTCHINS	19530623	F	6147	H325	H*DSNS	HATCAN	H325	M	H	1953	06	23
2000039360	PANSY	FISHER	19641214	F	6064	F260	F*SR	FASAR	F260	P	F	1964	12	14
1000122494	EDGAR	SULLIVAN	19560409	M	6280	S415	S*LVN	SALAVA	S410	E	S	1956	04	09
1000086200	MICHAEL		19600426	M	6065	0000			0000	M		1960	04	26
1000176430	HARRISON	WAUD	19990322	M	6770	W300	W*D	WAD	W300	H	W	1999	03	22
2000184976	REBECCA	HUTCHINSON	19561228	F	6069	H325	H*DSNS	HATCAN	H325	R	H	1956	12	28
1000051292	MICHAEL	THOMAS	19890727	M	6280	T520	D*MS	TAN	T500	M	T	1989	07	27
1000176974	AMIT	CLARKE		M	6019	C462	KL*RK	CLARC	C462	A	C
1000171235	SEBASTIAN	MASON	19560930	M	6154	M250	M*SN	MASAN	M250	S	M	1956	09	30
1000110475	ALAN	HOWELL	19680216	M	6050	H400	H*L	HAL	H400	A	H	1968	02	16
2000122615	JANINE	EVERS	19501504	F	6405	E162	*VRS	EVAR	E160	J	E	1950	15	04
1000075776	SEAN	WATSON	19270911	M	6230	W325	W*DSN	WATSAN	W325	S	W	1927	09	11
2000153053	JANICE	PARSONS	19510115	F	6740	P625	P*RSNS	PARSAN	P625	J	P	1951	01	15
2000102462	TRACEU	WALLER	19690611	F	6100	W460	W*LR	WALAR	W460	T	W	1969	06	11
2000077298	CASSI	OLIVER	19190815	F	6100	O416	*LVR	OLAVAR	O416	C	O	1919	08	15
2000036874	CHAU	VAUGHAN	19960922	F	6530	V250	V*N	VAGAN	V250	C	V	1996	09	22
1000091998	BENJAMIN	SALES	19291224	M	6503	S420	S*LS	SAL	S400	B	S	1929	12	24
1000160795	RYAN	HILL		M	6026	H400	H*L	HAL	H400	R	H
1000019401	DANIEL	BRITTAIN	19461213		6027	B635	BR*DN	BRATAN	B635	D	B	1946	12	13
1000096419	THIR	HOMSE	19470925	M	6069	H520	H*MS	HANS	H520	T	H	1947	09	25
1000160827	JAMES	BEST	19620817	M	6008	B230	B*S	BAST	B230	J	B	1962	08	17
1000037613	RAYMOND	BEVERIDGE	19980115	M	6056	B163	B*VRG	BAFARA	B160	R	B	1998	01	15
2000055321	MARGARET	PAROLIN	19410831	F	6023	P645	P*RLN	PARALA	P640	M	P	1941	08	31
1000159329	SHAWN	BROMFIELD	19740128	M	6155	B651	BR*MFL	BRANFA	B651	S	B	1974	01	28
2000177366	ANNE	HUGHES	19422211	F	6395	H220	H*S	HAG	H200	A	H	1942	22	11
1000143229		PERGOLITI	19671126	M	6157	P624	P*RGLD	PARGAL	P624		P	1967	11	26
1000064950	RAYMPND	PERROZZI	19831215	M	6163	P620	P*RS	PARAS	P620	R	P	1983	12	15
1000198451	SAFET	LAWSON	19670221	M	6210	L250	L*SN	LASAN	L250	S	L	1967	02	21
1000139294	JEREMT	MINCHINTON	19930038	M	6054	M525	M*NSNN	MANCAN	M525	J	M	1993	00	38
1000010832	JEAN	HEIDERICH	20071030	M	6230	H362	H*DRK	HADARA	H360	J	H	2007	10	30
2000187449	MARGARET	PAWLUM		F	6149	P450	P*LM	PALAN	P450	M	P
2000035386	CATHWRINE	O DEA	19380213	F	6155	O300	*D	OD	O300	C	O	1938	02	13
1000117728	GAVIN	PALWOTTA	19840903	M	6536	P430	P*LD	PALWAT	P430	G	P	1984	09	03
2000141742		ROYER	19390101	F	6210	R600	R*R	RAR	R600		R	1939	01	01
2000022647	GLORIA	SIMGE	19370828		6107	S520	S*MG	SANG	S520	G	S	1937	08	28
1000150156	RODNEY	BOYLAN	19461103	M	6163	B450	B*LN	BALAN	B450	R	B	1946	11	03
2000013680	MARLENE	ADDINGTON	20030513	F	6156	A352	*DNGDN	ADANGT	A352	M	A	2003	05	13
1000097938		WHYATT	19890623	M	6063	W300	W*D	WAT	W300		W	1989	06	23
2000076477	JUNE	BERRY	19660418	F	6149	B600	B*R	BARY	B600	J	B	1966	04	18
2000163346	MIRANA	BYLSMA		F	6051	B425	B*LSM	BALSN	B425	M	B
2000137623	SHIRLEY	TAYLR	19901229	F	6158	T460	D*LR	TALR	T460	S	T	1990	12	29
1000083062	HAMISH	LIAO	19500830	M	6503	L000	L*	L	L000	H	L	1950	08	30
1000015148	RATCLOFF	HUGH	19770308	M	6394	H200	H*F	HAG	H200	R	H	1977	03	08
1000176703	GARRY	HADLOW	19490217	M	6391	H340	H*DL	HADL	H340	G	H	1949	02	17
1000193555	PIETRO	CAHILL	19981231	M	6059	C400	K*L	CAHAL	C400	P	C	1998	12	31
2000078870	DEAMNA	KOWALD	19440224	F	6052	K430	K*L	CALD	C430	D	K	1944	02	24
2000098877		DEVINE	19540206	F	6401	D150	D*VN	DAFAN	D150		D	1954	02	06
2000080102	SANDRA	EDMUNDS	19591031	F	6002	E355	*DMNS	EDNAN	E355	S	E	1959	10	31
1000024447	MURRAY	KOSTOVKI	19471013	M	6018	K231	K*SK	CASTAV	C231	M	K	1947	10	13
1000067107	TREVOR	WEBB	19840603	M	6164	W100	W*B	WAB	W100	T	W	1984	06	03
1000013123	IAN	MORONEY	19280212	M	6530	M650	M*RN	MARANY	M650	I	M	1928	02	12
1000066702	KEVIN	NEAGLE	19720909	M	6059	N240	N*GL	NAGL	N240	K	N	1972	09	09
1000137880	PETER	DEBENHAM	19780714	M	6152	D155	D*BNM	DABANA	D150	P	D	1978	07	14
1000132642	STEPHEN	SIMONS	19960101	M	6164	S552	S*MNS	SANAN	S550	S	S	1996	01	01
2000089284	ANND	GLIOSCA	20039702	F	6053	G420	GL*S	GLASC	G420	A	G	2003	97	02
2000180834	THUY	MARSHALL	19430313	F	6164	M624	M*RSL	MARSAL	M624	T	M	1943	03	13
2000181258	LEE	GILL	19340906	F	6149	G400	G*L	GAL	G400	L	G	1934	09	06
1000178241	EDWARD	ELLISL	19530613		6503	E424	*LSL	ELASL	E424	E	E	1953	06	13
2000072174	LARA	MCKENZIE	19670421	F	6160	M252	MK*NS	MCANSY	M252	L	M	1967	04	21
1000028100	JAMIE	FRANCIS	20050816	M	6280	F652	FR*NSS	FRANC	F652	J	F	2005	08	16
1000058813	SEAN	RICHARDSON	19420319	M	6430	R263	R*KRSN	RACARD	R263	S	R	1942	03	19
2000092495	MARTHA	GUZELEV	19890428	F	6230	G241	G*SLV	GASALA	G240	M	G	1989	04	28
1000002375	JACP	ILLINGWORTH	19360208	M	6075	I452	*LNGR	ILANGW	I452	J	I	1936	02	08
2000036342	WENDY	PRATT	19820512	F	6110	P630	PR*D	PRAT	P630	W	P	1982	05	12
2000016829	AMANDA	KIRKHAM	19590620	F	6168	K625	K*RKM	CARCAN	C625	A	K	1959	06	20
2000049340	SUSAN	ELKINGTON	19991015	F	6153	E425	*LKNGD	ELCANG	E425	S	E	1999	10	15
2000002510	NOFMA	HOWARD	19980115	F	6062	H630	H*R	HAD	H300	N	H	1998	01	15
2000011633	GEMNA	ROZARIO	19960207		6056	R260	R*SR	RASAR	R260	G	R	1996	02	07
1000102821	STEPHEN	HAYDVN	20080529		6112	H315	H*DVN	HADVN	H315	S	H	2008	05	29
1000165125	NICHALAS	ABBOTT	19600205	M	6728	A130	*BD	ABAT	A130	N	A	1960	02	05
1000195637	ALAH	CARF	19660327	M	6030	C610	K*RF	CARF	C610	A	C	1966	03	27
1000031789	ALEC	BERCOVE	19790717		6050	B621	B*RV	BARCAV	B621	A	B	1979	07	17
2000195465	MICEHLE	DI FULVIO	19730803	F	6153	D141	D*FLV	DAFALV	D141	M	D	1973	08	03
2000192246	IFENE	HERNAN	19841206	F	6157	H655	H*RNN	HARNAN	H655	I	H	1984	12	06
2000052910	NIKKI	BAUMGARTEL	19631026	F	6044	B526	B*MGRL	BANGAR	B526	N	B	1963	10	26
1000196260	COIN	WARSD	19390606	M	6124	W623	W*RSD	WARSD	W623	C	W	1939	06	06
1000097194	SEBASTIAN	PYKE	19202124	M	6014	P200	P*K	PAC	P200	S	P	1920	21	24
1000120495	ALLAN	GRAY	19431221	M	6401	G600	GR*	GRY	G600	A	G	1943	12	21
1000011675	COLI	CARBONE	19520091	M	6308	C615	K*RBN	CARBAN	C615	C	C	1952	00	91
2000053835	CAROL	ELLIOTT	19820715	F	6111	E430	*LD	ELAT	E430	C	E	1982	07	15
2000090329	KRYSIA	CONWAY	19770628	F	6021	C500	K*N	CANWY	C500	K	C	1977	06	28
1000117204		HADLEY		M	6059	H340	H*DL	HADLY	H340		H
1000025659	STEPHEN	AKDENIZ	19750304	M	6052	A235	*KDNS	ACDAN	A235	S	A	1975	03	04
2000093752	JENNIFER	MELIER	19341130	F	6713	M460	M*LR	MALAR	M460	J	M	1934	11	30
1000049614	TERANCE	LAYTON	19411205	M	6285	L350	L*DN	LATAN	L350	T	L	1941	12	05
1000131380	CEDRIC	FALCONER	19380814	M	6056	F425	F*LKNR	FALCAN	F425	C	F	1938	08	14
1000152913	DAVID	TESIJA	19270702	M	6530	T220	D*SJ	TASAJ	T220	D	T	1927	07	02
1000040466	LAURENCD	FLEMING	19910826	M	6054	F455	FL*MNG	FLANAN	F455	L	F	1991	08	26
1000056877	SHANE	WADE	19600902	M	6208	W300	W*D	WAD	W300	S	W	1960	09	02
1000078109	THOMAS	DRAPER	19540920	M	6051	D616	DR*PR	DRAPAR	D616	T	D	1954	09	20
2000031121	SABINE	PUGH	19321116	F	6051	P200	P*F	PAG	P200	S	P	1932	11	16
1000190971	DOUGLAS	GATAI	20010516	M	6148	G300	G*D	GAT	G300	D	G	2001	05	16
1000010342	KEITH	DAVIS	19650808	M	6020	D120	D*VS	DAV	D100	K	D	1965	08	08
1000029440	ANDREW	WEBB	19871101	M	6152	W100	W*B	WAB	W100	A	W	1987	11	01
2000168907	SIMONE	POTTS	19201112	F	6008	P320	P*DS	PAT	P300	S	P	1920	11	12
2000024136	JANINE	FAWCETT	19550211	F	6148	F230	F*SD	FACAT	F230	J	F	1955	02	11
1000026220	JOHN	CATTERMOLE	19921020		5067	C365	K*DRML	CATARN	C365	J	C	1992	10	20
1000011628	NIALL	CURTIS	19210515	M	6025	C632	K*RS	CART	C630	N	C	1921	05	15
1000008788	DAVID	MCDONALD	19790213	M	6060	M235	MKD*NL	MCDANA	M235	D	M	1979	02	13
1000029125	LUKE	CARR	19470820	M	6164	C600	K*R	CAR	C600	L	C	1947	08	20
1000150320	BENMI	WOODACRE	19730305	M	6069	W326	W*DKR	WADACR	W326	B	W	1973	03	05
2000064138	RENEE	BOLTON	19800311	F	6062	B435	B*LDN	BALTAN	B435	R	B	1980	03	11
2000029101	AUDIE	MOISEVICH	19930518	F	6107	M212	M*SVK	MASAFA	M210	A	M	1993	05	18
1000048201	PIEO	WATT	19700131	M	6062	W300	W*D	WAT	W300	P	W	1970	01	31
1000186725		TASSONE	19520322	M	6509	T250	D*SN	TASAN	T250		T	1952	03	22
1000083118	NORMAN	BARRYMORE	19800918	M	6154	B656	B*RMR	BARANA	B650	N	B	1980	09	18
1000192755	JOHN	MULLIGAN	19180612	M	6055	M425	M*LGN	MALAGA	M420	J	M	1918	06	12
1000085026	PETER	TYLER	19841022	M	6025	T460	D*LR	TALAR	T460	P	T	1984	10	22
1000179446	AARON	THORPE	19261206	M	6052	T610	D*RP	TARP	T610	A	T	1926	12	06
2000067046	VICKI	FUDLOVSKI		F	6046	F341	F*DLVS	FADLAV	F341	V	F
1000126412	RAYMOND	SNYDER		M	6025	S536	SN*DR	SNADAR	S536	R	S
1000036979	KEVIN	MERRITT	19951023	M	6566	M630	M*RD	MARAT	M630	K	M	1995	10	23
2000027188	RUTH	CLARKE	19180528	F	6152	C462	KL*RK	CLARC	C462	R	C	1918	05	28
2000184438	JOAN	PEARSON	20040304	F	6166	P625	P*RSN	PARSAN	P625	J	P	2004	03	04
2000037688	PENNY	BELLCHAMBER	19830911	F	6055	B425	B*LSMB	BALCAN	B425	P	B	1983	09	11
2000072232	SHEILA	WILLIAMS		F	6059	W452	W*LMS	WALAN	W450	S	W
2000028638	NARELLE	HOLDEN	19881106	F	6025	H435	H*LN	HALDAN	H435	N	H	1988	11	06
1000142229	PAUL	MOVRIC	19470520	M	6173	M162	M*VRK	MAVRAC	M162	P	M	1947	05	20
2000171553		MULREANY	19281217	F	6167	M465	M*LRN	MALRAN	M465		M	1928	12	17
1000168195	DANIEL	WILSON	19990604	M	6271	W425	W*LSN	WALSAN	W425	D	W	1999	06	04
2000138867	REBECCA	MANCINI	19960206	F	6076	M525	M*NSN	MANCAN	M525	R	M	1996	02	06
1000198067	ANDREW	TRUONG	19450417	M	6010	T652	DR*NG	TRANG	T652	A	T	1945	04	17
2000096733	KYLDE	NYD	19510125		6225	N300	N*D	NAD	N300	K	N	1951	01	25
2000166307	BARBRA	HANNA	19940803	F	6122	H500	H*N	HAN	H500	B	H	1994	08	03
1000059597	GRAHAM	WILDE	19220420	M	6430	W430	W*L	WALD	W430	G	W	1922	04	20
2000053477	TRACY	BLINCO	19370903	F	6233	B452	BL*NK	BLANC	B452	T	B	1937	09	03
2000124433	CONNIE	RIND	20070101	F	6147	R530	R*N	RAN	R500	C	R	2007	01	01
2000071082	JULIE	TRAJKOGSKI	19570901	F	6108	T622	DR*KGS	TRAJCA	T620	J	T	1957	09	01
1000049232	DAVID	BELGER	19550102	M	6285	B426	B*LGR	BALGAR	B426	D	B	1955	01	02
1000095984	STEPHEN	SCOTT	19992308	M	6148	S300	S*D	SCAT	S300	S	S	1999	23	08
1000109389	LESLIE	DELLOW	19420530	M	6149	D400	D*L	DAL	D400	L	D	1942	05	30
2000004032	TRINA	RODRIGUES	19840907	F	6003	R362	R*DRGS	RADRAG	R362	T	R	1984	09	07
1000030524	ALBERTO	LEEDEN	19960605	M	6450	L350	L*DN	LADAN	L350	A	L	1996	06	05
2000085177	JANICE	RITCHIE	19511110	F	6230	R320	R*DS	RATCY	R320	J	R	1951	11	10
2000086305	KATE	LEWIS	19520229	F	6164	L200	L*S	L	L000	K	L	1952	02	29
2000124142	KRISTINA	SEMINI	19450321	F	6213	S550	S*MN	SANAN	S550	K	S	1945	03	21
1000052096	NIGEL	REIDY-CROFT	19861119	M	6160	R326	R*DKRF	RADACR	R326	N	R	1986	11	19
1000035597	THEON	DUNBAR	19330827	M	6007	D516	D*NBR	DANBAR	D516	T	D	1933	08	27
2000046116	MARIE	JONES	19880528	F	6110	J520	J*NS	JAN	J500	M	J	1988	05	28
1000053952	WING	MCELOD	19690422	M	6039	M243	MK*LD	MCALAD	M243	W	M	1969	04	22
2000146186	MELISSA	KENNEY	19381101	F	6065	K500	K*N	CANY	C500	M	K	1938	11	01
1000028117	MICHAEL	TOMLINSON	19361221	M	6018	T545	D*MLNS	TANLAN	T545	M	T	1936	12	21
2000002143	MARGARET	LOWDEN	19340113	F	6753	L350	L*DN	LADAN	L350	M	L	1934	01	13
2000157679	LORETA	O SHAUGHNES	19291105	F	6027	O225	*SNS	OSAGN	O225	L	O	1929	11	05
1000090785	JOHANNES	SMITH	19260110	M	6150	S530	SM*D	SNAT	S530	J	S	1926	01	10
1000103305	THIERRY	HICKS	19810905		6153	H200	H*KS	HAC	H200	T	H	1981	09	05
2000149432	LOIS	LANE	19791021	F	6530	L500	L*N	LAN	L500	L	L	1979	10	21
2000119849	ROBNY	TAPSCOTT	19641010	F	6908	T123	D*PSD	TAPSCA	T120	R	T	1964	10	10
1000105579	ANTHONY	FAIRBANKS	19758210	M	6102	F615	F*RBNK	FARBAN	F615	A	F	1975	82	10
1000173456	CRAIG	ODGERS	19820420	M	6026	O326	*GRS	OGAR	O260	C	O	1982	04	20
2000135730	RUTH	HICKEY		F	6065	H200	H*K	HACY	H200	R	H
1000057325	MARK	BRLADWITH	19660220	M	6070	B643	BRL*DD	BRLADW	B643	M	B	1966	02	20
2000006990	BETH	BRANDSYYATE	19380106	F	6530	B653	BR*NSD	BRANDS	B653	B	B	1938	01	06
1000012939	RUSSELL	CONNELLY	19460310	M	6069	C540	K*NL	CANALY	C540	R	C	1946	03	10
2000017730	ALLISON	FREEMAN	19180729	F	6210	F655	FR*MN	FRANAN	F655	A	F	1918	07	29
2000028230	SHERRY	ASTBURY	19854409	F	6065	A231	*SBR	ASTBAR	A231	S	A	1985	44	09
2000168921	SERENA	JOVANOVIC	19862019	F	6169	J151	J*VNVK	JAVANA	J150	S	J	1986	20	19
2000015574	BEVERLEY	MOORE		F	6102	M600	M*R	MAR	M600	B	M
2000136706	TRACEY	HUTTON		F	6162	H350	H*DN	HATAN	H350	T	H
1000045376	DARREN	TEH	19820111		6056	T000	D*	T	T000	D	T	1982	01	11
1000098805	REUBN	HUGHES	19690213	M	6026	H220	H*S	HAG	H200	R	H	1969	02	13
1000167887	JAMES	COLGAN	19980430	M	6330	C425	K*LGN	CALGAN	C425	J	C	1998	04	30
2000177789	ASHA	MAZZINI	19950430	F	6239	M250	M*SN	MASAN	M250	A	M	1995	04	30
1000125006	JAMES	CHARLON	19750623	M	6151	C645	K*RLN	CARLAN	C645	J	C	1975	06	23
1000043709		CRIDTZLE	19591019	M	6714	C632	KR*DSL	CRADTS	C632		C	1959	10	19
2000087223	LEE	CLEMENTS	19990318	F	6230	C455	KL*MNS	CLANAN	C455	L	C	1999	03	18
2000070876	DANIKA	DARGAN	19700416	F	6025	D625	D*RGN	DARGAN	D625	D	D	1970	04	16
1000127034	MARTIN	CHOYN	19520729	M	6060	C500	K*N	CAN	C500	M	C	1952	07	29
2000171361	LORRAINE	JACKSON	19650526	F	6101	J250	J*KSN	JACSAN	J250	L	J	1965	05	26
1000013846	BRENDON	CLAYTON	19660201	M	6431	C435	KL*DN	CLATAN	C435	B	C	1966	02	01
1000147692	MARCUS	VERHAAF	19630411	M	6032	V610	V*RF	VARAF	V610	M	V	1963	04	11
1000172959	CARMELO	MITCHELL	19841204		6025	M324	M*DSL	MATCAL	M324	C	M	1984	12	04
2000062598		MORGAN	19860422	F	6210	M625	M*RGN	MARGAN	M625		M	1986	04	22
1000009712	NICHLOAS	ALBONE	19680318	M	6112	A415	*LBN	ALBAN	A415	N	A	1968	03	18
2000036982	PATRICIA	SANDY	19980327	F	6010	S530	S*N	SANDY	S530	P	S	1998	03	27
2000016471	ALICE	FFROST	19550281	F	6169	F623	FR*S	FRAST	F623	A	F	1955	02	81
2000094345	JUDITH	ROBERTSON		F	6014	R163	R*BRSN	RABART	R163	J	R
2000164038	JOSEPHINE	ENSOR	19560423	F	6110	E526	*NSR	ENSAR	E526	J	E	1956	04	23
2000156393	ISOBEL	FRENCH	19800423		6148	F652	FR*NS	FRANC	F652	I	F	1980	04	23
1000076573	MICHAEL	JOHNS	19220630	M	6007	J520	J*NS	JAN	J500	M	J	1922	06	30
2000008901	GERALDINE	FORD	19180211		6155	F630	F*R	FAD	F300	G	F	1918	02	11
2000170193	DELYS	VLAJKOVIC	19490210	F	6101	V421	VL*KVK	VLAJCA	V420	D	V	1949	02	10
1000152325	ALAN	SMITH	19300502	M	6215	S530	SM*D	SNAT	S530	A	S	1930	05	02
2000028656	QUY	RINALDI	19505410	F	6179	R543	R*NL	RANALD	R543	Q	R	1950	54	10
1000002067	ANDREW	EWING	19510715	M	6530	E520	*NG	ENG	E520	A	E	1951	07	15
2000079243	JESSICA	ALLEN	19641007	F	6062	A450	*LN	ALAN	A450	J	A	1964	10	07
1000108509	DAFID	LAGUE	19960506	M	6066	L200	L*G	LAG	L200	D	L	1996	05	06
2000194931	DIANE	MCCLAIN	19621212	F	6150	M245	MKL*N	MCLAN	M245	D	M	1962	12	12
1000144119	SERVET	EWING	19850519	M	6059	E520	*NG	ENG	E520	S	E	1985	05	19
1000151581	BENJAKMN	NICHOLLS	19280621	M	6230	N242	N*KLS	NACAL	N240	B	N	1928	06	21
2000189009	JULIA	WEBSWRR	19600112	F	6232	W126	W*BSR	WABSR	W126	J	W	1960	01	12
1000153173	CLINTON	O MARA	19421116	M	6025	O560	*MR	ONAR	O560	C	O	1942	11	16
1000147544	TY	BURROWS	20000722	M	6056	B620	B*RS	BAR	B600	T	B	2000	07	22
1000162766	RODNEY	TEDLA	19201107	M	6024	T340	D*DL	TADL	T340	R	T	1920	11	07
2000029550	KAREN	MORPHDTT	19230927	F	6164	M613	M*RFD	MARFDT	M613	K	M	1923	09	27
2000089994	MARINA	RENNIW	19861105	F	6020	R500	R*N	RAN	R500	M	R	1986	11	05
1000161106	MAXWELL	LAVELLE	19620401	M	6010	L140	L*VL	LAVAL	L140	M	L	1962	04	01
2000119379	ETHBL	WASHER	19750312		6164	W260	W*SR	WASAR	W260	E	W	1975	03	12
2000075586	SUZANNE	ANEREWS	19560632	F	6030	A562	*NRS	ANAR	A560	S	A	1956	06	32
2000049693	DALE	SHARLAND	19460720	F	6430	S645	S*RLN	SARLAN	S645	D	S	1946	07	20
2000073439	EVA	PARK	19760604	F	6052	P620	P*RK	PARC	P620	E	P	1976	06	04
2000165379	JULKA	SUMMERFEILD	19370113	F	6152	S561	S*MRFL	SANARF	S561	J	S	1937	01	13
2000120395	AGNES	KURJAK	20060517	F	6107	K622	K*RJK	CARJAC	C622	A	K	2006	05	17
2000117277	JENNIFER	VAN DER WAL	19930114	F	6018	V536	V*NRL	VANDAR	V536	J	V	1993	01	14
1000101291	MICHAEL	BRACKLEY		M	6153	B624	BR*KL	BRACLY	B624	M	B
1000187404	LESLIE	PLQNT	19402503	M	6014	P425	PLQN	PLGN	P425	L	P	1940	25	03
2000006321	LORNA	MCCARTHY	19250607	F	6149	M263	MK*R	MCARTY	M263	L	M	1925	06	07
2000149515	LOUISE	KEOGH	19781204		6701	K200	K*F	CAG	C200	L	K	1978	12	04
1000102384	KEVIN	MACKENZIE	19371003	M	6028	M252	MK*NS	MCANSY	M252	K	M	1937	10	03
2000061368	JADE	BRUNNING	19551129	F	6036	B655	BR*NNG	BRANAN	B655	J	B	1955	11	29
2000159489	BRENDA	MARSH	19230515	F	6726	M620	M*RS	MARS	M620	B	M	1923	05	15
2000097098		BELL	19180622	F	6107	B400	B*L	BAL	B400		B	1918	06	22
2000112183	EDNA	REILLY	19406507		6050	R400	R*L	RALY	R400	E	R	1940	65	07
1000171423	ALAN	WATSON		M	6239	W325	W*DSN	WATSAN	W325	A	W
2000177622	ENA	SHERRY	19300529	F	6280	S600	S*R	SARY	S600	E	S	1930	05	29
2000143628	MARGARET	VAN KOLDENH	19860711	F	6062	V524	V*NKLN	VANCAL	V524	M	V	1986	07	11
2000052840	ROSANNA	DUNWOODIE		F	6210	D530	D*ND	DANWAD	D530	R	D
2000081822	FLORENCE	WILLIAMS	19880816	F	6258	W452	W*LMS	WALAN	W450	F	W	1988	08	16
1000036620	WILLIAM	OGLE	19900127	M	6330	O240	*GL	OGL	O240	W	O	1990	01	27
1000012157	PETER	FLEKIG	19451124	M	6025	F422	FL*KG	FLACAG	F422	P	F	1945	11	24
1000169034	GAVIR	BUTKE		M	6060	B320	B*K	BATC	B320	G	B
1000122107	GRANT	BOWMAN	19470302	M	6210	B550	B*MN	BANAN	B550	G	B	1947	03	02
2000070717	RACHEL	VEITCH	19260928		6107	V320	V*DS	VATC	V320	R	V	1926	09	28
2000133145	NAOMI	WIGHT		F	6160	W230	W*D	WAT	W300	N	W
1000019433	FALLON	VICTOR	19210803	M	827	V236	V*KDR	VACTAR	V236	F	V	1921	08	03
1000100341	PATRICK	FITZGERALD	19541220	M	6059	F326	F*DSGR	FATSGA	F320	P	F	1954	12	20
2000018455	SAR	DAY	19180628	F	6070	D000	D*	DY	D000	S	D	1918	06	28
1000179517	NICHOLAS	SEIN-WIN	19280324	M	6431	S550	S*NN	SANWAN	S550	N	S	1928	03	24
2000097476	MARGARET		19250621	F	6430	0000			0000	M		1925	06	21
2000055272	KEPUY	LIVANOS		F	6025	L152	L*VNS	LAVAN	L150	K	L
1000014386	RAYMOND	WHEELER	19260710	M	6012	W460	W*LR	WALAR	W460	R	W	1926	07	10
2000053356	GLENDA	WALKEO	19340607	F	6058	W420	W*LK	WALC	W420	G	W	1934	06	07
1000049345	SHANE	D AGOSTINO	19341230	M	6232	D223	D*GSN	DAGAST	D223	S	D	1934	12	30
1000186870	GEOFFREY	HOGAN	20030102		6020	H250	H*GN	HAGAN	H250	G	H	2003	01	02
1000039102	DAEN	MARWICK	19240427	M	6725	M620	M*RK	MARWAC	M620	D	M	1924	04	27
1000119801	DAVID	SMITH	20000705	M	6026	S530	SM*D	SNAT	S530	D	S	2000	07	05
2000187277	SHERYL	MANCINI	20001707	F	6069	M525	M*NSN	MANCAN	M525	S	M	2000	17	07
2000045514	ROBYN	KOVACS	20041022	F	6149	K120	K*VKS	CAVAC	C120	R	K	2004	10	22
2000052930	CHARMAINE	SETGTIJ	19510915	F	6058	S323	S*DGDJ	SATGTA	S323	C	S	1951	09	15
2000131425	LYNETTE	THOMSON	19870915	F	6059	T525	D*MSN	TANSAN	T525	L	T	1987	09	15
2000087069	LESLEY	FOX	19471117	F	6503	F200	F*KS	FAX	F200	L	F	1947	11	17
2000175992	MICHELLE	OORSCHOT	19811225	F	6157	O623	*RSD	ORSAT	O623	M	O	1981	12	25
1000056711	JOSHUA	CORBETT	19520528	M	6005	C613	K*RBD	CARBAT	C613	J	C	1952	05	28
2000148259	KAREN	HUNT	19920823	F	6109	H530	H*N	HAN	H500	K	H	1992	08	23
1000113593	CHARHES	STEVEN	19201115	M	6062	S315	S*VN	STAFAN	S315	C	S	1920	11	15
2000135181	KATICA	WATERS	19830821	F	6110	W362	W*DRS	WATAR	W360	K	W	1983	08	21
2000022867	KIM	HUNTER	19510626	F	6151	H536	H*NR	HANTAR	H536	K	H	1951	06	26
2000186230	PETA	MILLS		F	6014	M420	M*LS	MAL	M400	P	M
2000018339	KIMBERLEY	BOASE	20050416	F	6172	B200	B*S	BAS	B200	K	B	2005	04	16
2000103037	DIANBA	PIGGOTT	19731004	F	6149	P230	P*GD	PAGAT	P230	D	P	1973	10	04
1000198480	SAMUEL	PEROTT	20020802		6225	P630	P*RD	PARAT	P630	S	P	2002	08	02
2000167832	MELISSA	DELL AGOYTI	19660409	F	6060	D423	D*LGD	DALAGA	D420	M	D	1966	04	09
2000074075	JESSIE	HERBERT	19360809	F	6155	H616	H*RBR	HARBAD	H613	J	H	1936	08	09
2000167903	BERYL	COLLIND	19531111	F	6239	C453	K*LN	CALAN	C450	B	C	1953	11	11
2000110239	GWENETH	BEDNARCZYK	19201204	F	6123	B356	B*DNRS	BADNAR	B356	G	B	1920	12	04
2000075773		HUTCHENS	19481120	F	6065	H325	H*DSNS	HATCAN	H325		H	1948	11	20
2000052441	CAROL	WALPOLE	19190427	F	6208	W414	W*LPL	WALPAL	W414	C	W	1919	04	27
2000098345	JANE	STANLEY	19740816	F	6290	S354	S*NL	STANLY	S354	J	S	1974	08	16
2000050629	MELODY	CURNOW		F	6330	C650	K*RN	CARN	C650	M	C
2000062879	JILLIAN	ATKINS	19740401	F	6056	A325	*KNS	ATCAN	A325	J	A	1974	04	01
1000044835	BRANT	DIERY		M	6104	D600	D*R	DARY	D600	B	D
2000031643	RACHEL	STEEL	19301102	F	6015	S340	S*L	STAL	S340	R	S	1930	11	02
1000169446	CRAIG	WILKINSON	19250407	M	6059	W425	W*LKNS	WALCAN	W425	C	W	1925	04	07
1000009815	MICHAEL	SCOTT	20080708	M	6056	S300	S*D	SCAT	S300	M	S	2008	07	08
2000191322	KELLY	LE AR	19792208	F	6016	L600	L*R	LAR	L600	K	L	1979	22	08
1000003417	PAUL	NEVE	19380505	M	6050	N100	N*V	NAF	N100	P	N	1938	05	05
1000002807	VINCEZO	BOFFEY	19180321	M	6062	B100	B*F	BAFY	B100	V	B	1918	03	21
1000095534	JOHN	DONOHUE	19230716	M	6057	D500	D*N	DANAH	D500	J	D	1923	07	16
1000127118	ROBERT	WALTON	20060127	M	6168	W435	W*LDN	WALTAN	W435	R	W	2006	01	27
2000006749		D ANNA	19770401	F	6054	D500	D*N	DAN	D500		D	1977	04	01
1000166035	KEVIN	GRAY	20010820	M	6014	G600	GR*	GRY	G600	K	G	2001	08	20
1000174666	JOHUN	HEATON	19940523	M	6770	H350	H*DN	HATAN	H350	J	H	1994	05	23
2000074818	GWENNETH	SMILOVITIS	19361123	F	6210	S541	SM*LVD	SNALAV	S541	G	S	1936	11	23
1000161761	RUSSECKL	VAUGHAN	19731031	M	6149	V250	V*N	VAGAN	V250	R	V	1973	10	31
2000118254	JENNIE	COTTERILL	19580313	F	6153	C364	K*DRL	CATARA	C360	J	C	1958	03	13
2000090025	LORNA	GIBSON	19650723	F	6150	G125	G*BSN	GABSAN	G125	L	G	1965	07	23
2000001183	EMMA	ROBINSON	19750902	F	6168	R152	R*BNSN	RABANS	R152	E	R	1975	09	02
1000150664	SHAYNE	WEKTO	19730504	M	6164	W230	W*KD	WACT	W230	S	W	1973	05	04
2000095755	JEAN	BLICK	19980218	F	6043	B420	BL*K	BLAC	B420	J	B	1998	02	18
2000161623	KADI	GAUQ	20060103	F	6053	G200	G*Q	GAG	G200	K	G	2006	01	03
1000105231	ROCCO	KINNIUONT	19840102	M	6021	K553	K*NN	CANAN	C550	R	K	1984	01	02
2000066544	SILVIA	NIELSEN	19250802	F	6030	N425	N*LSN	NALSAN	N425	S	N	1925	08	02
1000091943	SIMON	CHAMP	19811013	M	6225	C510	K*MP	CANP	C510	S	C	1981	10	13
1000093768	LIAM	COOMBS	19340427	M	6280	C512	K*MBS	CANB	C510	L	C	1934	04	27
2000043611	LYNDA	DA CUNHA	19811123	F	6169	D250	D*KN	DACAN	D250	L	D	1981	11	23
1000143545	KENNETH	DICKSON		M	6163	D250	D*KSN	DACSAN	D250	K	D
2000180018	LISA	KNOPPIEN	20060917	F	6516	K515	KN*PN	NAPAN	N150	L	K	2006	09	17
2000039890	JANE	BOJSCI	19505043	F	6025	B200	B*JS	BAJSC	B200	J	B	1950	50	43
1000033652	BLAKE	FORSYTH	19810907	M	6103	F623	F*RSD	FARSAT	F623	B	F	1981	09	07
1000189585	LUKE	WALTON	19240913	M	6168	W435	W*LDN	WALTAN	W435	L	W	1924	09	13
1000008900	KRISGOFER	DAVEY	19850305	M		D100	D*V	DAVY	D100	K	D	1985	03	05
2000112497	LIBBY	KENDALL	19301022	F	6107	K534	K*NL	CANDAL	C534	L	K	1930	10	22
2000128675	ANHA	ELLIOTT	19752106	F	6446	E430	*LD	ELAT	E430	A	E	1975	21	06
1000155297	CUONG	ZED		M	6153	Z300	S*D	ZAD	Z300	C	Z
2000122342	SUSAN	HARRISON	19691009	F	6163	H625	H*RSN	HARASA	H620	S	H	1969	10	09
1000156001	RAYMOND	ODAK	19740629	M	6525	O320	*DK	ODAC	O320	R	O	1974	06	29
2000130368	ELIZABETH	ROGERS	20080808	F	6110	R262	R*GRS	RAGAR	R260	E	R	2008	08	08
2000156850	KATIE	DAVEY	19950731	F	6061	D100	D*V	DAVY	D100	K	D	1995	07	31
1000124937	ADRIAN	FOLEIY	19790914	M	6018	F400	F*L	FALY	F400	A	F	1979	09	14
1000082629	CAMSRON	OMER	19390220	M	6010	O560	*MR	ONAR	O560	C	O	1939	02	20
2000152703	OLIVE	THOMAS	19831030	F	6108	T520	D*MS	TAN	T500	O	T	1983	10	30
1000139569	STEPHEN	UDALL	20040718		6186	U340	*DL	UDAL	U340	S	U	2004	07	18
1000131877	ANTHONY	FISHER	19691006	M	6021	F260	F*SR	FASAR	F260	A	F	1969	10	06
1000138204	PAUL	NICHOLLS	19610812	M	6112	N242	N*KLS	NACAL	N240	P	N	1961	08	12
1000003457	KENNETH	CASLEY	19800223	M	6160	C240	K*SL	CASLY	C240	K	C	1980	02	23
2000073430	BROOKE			F	6060	0000			0000	B
1000014910	IAN	GORYOJ	19710323	M	6018	G620	G*RJ	GARAJ	G620	I	G	1971	03	23
2000019089	PETA	ANDREWS	20081203	F	6035	A536	*NRS	ANDR	A536	P	A	2008	12	03
2000126857	MAREE	TIER	19660404		6210	T600	D*R	TAR	T600	M	T	1966	04	04
2000173725	MONIC	COLLIER	19300203	F	6149	C460	K*LR	CALAR	C460	M	C	1930	02	03
2000122781	SHEREEN	SOHN	19670114	F	6725	S500	S*N	SAN	S500	S	S	1967	01	14
2000077582	JANET	KEMP	19702007	F	6060	K510	K*MP	CANP	C510	J	K	1970	20	07
1000154107	ADRIAN	BEDFOED	19917219	M	6026	B313	B*DFD	BADFAD	B313	A	B	1991	72	19
1000051983	JOHN	ROYSTON-ING	19350828	M	6430	R235	R*SNNG	RASTAN	R235	J	R	1935	08	28
2000002604	GLENYS	RUHEN	19350524	F	6107	R500	R*N	RAHAN	R500	G	R	1935	05	24
2000074036	JULIE	LUSCOMBE	19650812	F	6022	L251	L*SMB	LASCAN	L250	J	L	1965	08	12
1000086627	JAMES	HARPER	19550116	M	6240	H616	H*RPR	HARPAR	H616	J	H	1955	01	16
1000165905	ALLAN	MCSEVICH	19240717	M	6210	M212	MKS*VK	MCSAFA	M210	A	M	1924	07	17
1000027900		DAVES		M	6186	D120	D*VS	DAV	D100		D
1000102502	WAYNE	STEFICKE	19290720	M	6108	S312	S*FK	STAFAC	S312	W	S	1929	07	20
2000095011	MAGDA	FILIPOVIC	19540915	F	6281	F411	F*LPVK	FALAPA	F410	M	F	1954	09	15
1000124690	COLIN	HUGHES	20070723	M	6461	H220	H*S	HAG	H200	C	H	2007	07	23
2000029450	TANIA	SCHULRZ	19711223	F	6028	S462	S*LRS	SALR	S460	T	S	1971	12	23
2000012409	PAMELA	ELLIOTT	19860708	F	6157	E430	*LD	ELAT	E430	P	E	1986	07	08
1000062429	DARREN	JENKS		M	6521	J520	J*NKS	JANC	J520	D	J
1000032700	ANDREW	MATAIC	19840922	M	6054	M320	M*DK	MATAC	M320	A	M	1984	09	22
2000080992	KATHLEEN	LE SCELLE	19380608	F	6280	L240	L*SL	LASCAL	L240	K	L	1938	06	08
2000032203	CHRISTINE	HAMPSHRE	19191116	F	6556	H512	H*MPSR	HANPSR	H512	C	H	1919	11	16
1000007041	ADAM		19690503	M	6149	0000			0000	A		1969	05	03
1000023544	REGINALD	DEANE-SPREA	19330805	M	6060	D521	D*NSPR	DANASP	D521	R	D	1933	08	05
1000027543	DAMWW	LAINE	19360804	M	6163	L500	L*N	LAN	L500	D	L	1936	08	04
2000090068	HELEN	HOUSE	19770911	F	6157	H200	H*S	HAS	H200	H	H	1977	09	11
2000079817	PATRICIA	RYAN	19391105	F	6401	R500	R*N	RAN	R500	P	R	1939	11	05
1000089931	DENIS	SIMPON		M	6036	S515	S*MPN	SANPAN	S515	D	S
1000024979	ANDREW	SHIRKIE	19560929	M	6280	S620	S*RK	SARCY	S620	A	S	1956	09	29
2000086908	KATRINA	HERBERT	19330902	F	6530	H616	H*RBR	HARBAD	H613	K	H	1933	09	02
2000054764	LORETTA	KIDD	19400926	F	6081	K300	K*D	CAD	C300	L	K	1940	09	26
1000006529	ANTHONY	COUGAN	19610327	M	6018	C250	K*GN	CAGAN	C250	A	C	1961	03	27
2000115391	SHARLENE	BAILEY	19311123	F	6164	B400	B*L	BALY	B400	S	B	1931	11	23
1000121030	COSIMO	PATERNITI	19440718	M	6111	P365	P*DRND	PATARN	P365	C	P	1944	07	18
1000169353	DONALD	MORRONE	19560304	M	6111	M650	M*RN	MARAN	M650	D	M	1956	03	04
2000021837	SARAH	MARSTLN	19490121		6065	M623	M*RSLN	MARSTL	M623	S	M	1949	01	21
2000118887	PRUE	THOMSON	19880811	F	6062	T525	D*MSN	TANSAN	T525	P	T	1988	08	11
1000030201	DAMIEN	MACDONALD	19231026	M	6304	M235	MKD*NL	MCDANA	M235	D	M	1923	10	26
2000003818	LYBDA	WALKER	19461119	F	6155	W426	W*LKR	WALCAR	W426	L	W	1946	11	19
2000161341	ANN	HOLLIER		F	6239	H460	H*LR	HALAR	H460	A	H
1000189884	DANULE	BOBROWICZ	19441215	M	6019	B162	B*BRKS	BABRAC	B162	D	B	1944	12	15
1000010904	RAYMOND	HORTON	19390114	M	6158	H635	H*RN	HARTAN	H635	R	H	1939	01	14
1000107448	DAVID	DENNIS	19670603	M	6353	D520	D*NS	DAN	D500	D	D	1967	06	03
2000140321	DEBORAH	HOBDEN	19801011		6082	H135	H*BDN	HABDAN	H135	D	H	1980	10	11
1000047164	ERIK	DEWAR	19240216	M	6014	D600	D*R	DAR	D600	E	D	1924	02	16
2000179303	GAYLE	WALTON	20031220	F	6022	W435	W*LDN	WALTAN	W435	G	W	2003	12	20
2000137944	ANGELA	SENEQUE	19480827	F	6111	S520	S*NK	SANAG	S520	A	S	1948	08	27
2000154591	ANTONINA	TOGNIOWNI	19601106	F	6743	T255	D*GNN	TAGNAN	T255	A	T	1960	11	06
2000004429	JUDITH	SUSINETTI	19561216	F	6018	S253	S*SND	SASANA	S250	J	S	1956	12	16
2000102343	LAURA	NGUYEN	19526703	F		N250	NG*N	NGAN	N250	L	N	1952	67	03
1000156779	ADAM	CROW	19240329	M	6230	C600	KR*	CR	C600	A	C	1924	03	29
2000126026	MELANIE	CORRIKRI	19370709	F	6060	C626	K*RKR	CARACR	C626	M	C	1937	07	09
1000083371	STUART	ELLIS		M	6740	E420	*LS	EL	E400	S	E
2000078469	GERMAINE	BROWNING	19760121	F	6056	B655	BR*NNG	BRANAN	B655	G	B	1976	01	21
1000062492	INA	ELKINGTON		M	6057	E425	*LKNGD	ELCANG	E425	I	E
2000085626	WENDY	VLAHOS	19320117	F	6218	V420	VL*S	VLAH	V400	W	V	1932	01	17
1000157879	JASON	CASH	19320919	M	6026	C200	K*S	CAS	C200	J	C	1932	09	19
1000123283	KEVIN	WOODS	20030131	M	6210	W320	W*DS	WAD	W300	K	W	2003	01	31
1000112066	NORMAN	WHAM	20081212	M	6101	W500	W*M	WAN	W500	N	W	2008	12	12
1000054373	RUSSELL	HOLMES		M	6062	H452	H*LMS	HALN	H450	R	H
2000034815	JULIA	SAVILL	19491004	F	6236	S140	S*VL	SAVAL	S140	J	S	1949	10	04
2000193176	LEANNE	CURLEY	19870120	F	6619	C640	K*RL	CARLY	C640	L	C	1987	01	20
2000083155	BONNIE	LINDNER	19711105	F	6210	L535	L*NR	LANDNA	L535	B	L	1971	11	05
2000173787	ANNA	WILLIAMS	20020206	F	6063	W452	W*LMS	WALAN	W450	A	W	2002	02	06
1000027131	MICHAEL	MOGRIDGE	19650417	M	6532	M263	M*GRG	MAGRAG	M262	M	M	1965	04	17
2000061083	JANAKI	SOUTHEY	19290515	F	6107	S300	S*D	SATY	S300	J	S	1929	05	15
2000089536	MELIJSA	VRTESYKA		F	6407	V632	VR*SK	VRTASA	V632	M	V
1000017638	GEOFFREY	THOMAS	19810504		6076	T520	D*MS	TAN	T500	G	T	1981	05	04
1000128402	PHILIP	SHATPE	19381216	M	6050	S310	S*DP	SATP	S310	P	S	1938	12	16
1000044127	BRIAN	SHENG	19930714	M	6450	S520	S*NG	SANG	S520	B	S	1993	07	14
1000042543	PAU	DARVELL	20021119	M	6157	D614	D*RVL	DARVAL	D614	P	D	2002	11	19
1000101658	BRADLEY	HOVINGH	20010207	M	6510	H152	H*VNG	HAVANG	H152	B	H	2001	02	07
2000091365	JULGENNE	HALL	19840509	F	6225	H400	H*L	HAL	H400	J	H	1984	05	09
1000089559	JEAN-CLAUD	JAMES	19651114	M	6026	J520	J*MS	JAN	J500	J	J	1965	11	14
1000077605	HJ	OSBORN	19261219	M	6172	O216	*SBRN	OSBARN	O216	H	O	1926	12	19
2000168023	MARY	HUMPHREY	19440728	F	6451	H516	H*MFR	HANFRY	H516	M	H	1944	07	28
2000051775	EMMZ	KICKETT		F	6052	K230	K*KD	CACAT	C230	E	K
2000030582	SARAH	ANTHONY	19590914		6062	A535	*NN	ANTANY	A535	S	A	1959	09	14
2000143049	SIOK	EDWARDS	19500708	F	6335	E363	*DRS	EDWAD	E330	S	E	1950	07	08
2000172225	GERALDINE	ADAMS	19380227	F	6228	A352	*DMS	ADAN	A350	G	A	1938	02	27
2000184484	JENNIFER	CASILLI	19210109	F	6280	C240	K*SL	CASAL	C240	J	C	1921	01	09
2000032926	LOJZA	MIDDLEMASS	19911031		6147	M345	M*DLMS	MADLAN	M345	L	M	1991	10	31
2000106149	EMMA	DETTMAN	19940909	F	6338	D355	D*DMN	DATNAN	D355	E	D	1994	09	09
1000088401	ANTHONY	FRANICH	19851219	M	6147	F652	FR*NK	FRANAC	F652	A	F	1985	12	19
1000120763	BRETT	WHITWORTH	19720210	M	6258	W363	W*DR	WATWAR	W360	B	W	1972	02	10
2000036080	SARAH	FRONTE	19590206	F	6724	F653	FR*N	FRANT	F653	S	F	1959	02	06
2000112425	JANETTE	HAENDEL	19610805	F	6112	H534	H*NL	HANDAL	H534	J	H	1961	08	05
1000013314	DOUGLAS	MARSHALL	19820310	M	6025	M624	M*RSL	MARSAL	M624	D	M	1982	03	10
1000014656	ANTHONY	ANDREWS	19400403	M	6022	A536	*NRS	ANDR	A536	A	A	1940	04	03
2000188511	EMMA	GIUDICI	19370719	F	6012	G320	G*DS	GADAC	G320	E	G	1937	07	19
2000074299	VY	SHORTLAND	19470613	F	6407	S634	S*RLN	SARTLA	S634	V	S	1947	06	13
2000100787	PENELOPE	PICKETT	19910209	F	6058	P230	P*KD	PACAT	P230	P	P	1991	02	09
1000069645	VICTOR	DE SILOERY	19380943	M	6147	D246	D*SLR	DASALA	D240	V	D	1938	09	43
2000110609	DEBORAH	BULL	19470626	F	6530	B400	B*L	BAL	B400	D	B	1947	06	26
2000169902	JODIE	RANSON	20061216	F	6151	R525	R*NSN	RANSAN	R525	J	R	2006	12	16
1000048041	COLIN	LANDON	19261003	M	6111	L535	L*NN	LANDAN	L535	C	L	1926	10	03
2000199647	SHERYL	LETTN	19230627	F	6057	L350	L*DN	LATN	L350	S	L	1923	06	27
2000195920	JANICE	SPANJICH	19810221	F	6111	S152	SP*NJK	SPANJA	S152	J	S	1981	02	21
1000190993	RORY	SMEDLEY		M	6023	S534	SM*DL	SNADLY	S534	R	S
1000131996	CHRISTOPHE	HERCEG	19720416	M	6015	H622	H*RG	HARCAG	H622	C	H	1972	04	16
2000148025	SUZANNE	LAZV	19461104	F	6010	L210	L*SV	LASV	L210	S	L	1946	11	04
2000075261	GAIL	GRAY	19367128	F	6051	G600	GR*	GRY	G600	G	G	1936	71	28
2000138394	CLAIRE	MORRIS	19971101	F	6186	M620	M*RS	MAR	M600	C	M	1997	11	01
1000024313	DANIEL	STICKLEN	19370123	M	6056	S324	S*KLN	STACLA	S324	D	S	1937	01	23
2000160560	MARGARET	WERNHAM	19871101	F	6330	W655	W*RNM	WARNAN	W655	M	W	1987	11	01
2000084417	LUISA	GAVRANICH	19310825	F	6149	G165	G*VRNK	GAVRAN	G165	L	G	1931	08	25
1000121858	DAVID	CONTE	19790707	M	6065	C530	K*N	CANT	C530	D	C	1979	07	07
1000046159	CLIFFORD	SHARP		M	6323	S610	S*RP	SARP	S610	C	S
2000005594	DENYCE	DARCH	19310919	F	6065	D620	D*R	DARC	D620	D	D	1931	09	19
1000098586	MATTHEW	GRGURICH	19950516	M	6210	G626	GRG*RK	GRGARA	G626	M	G	1995	05	16
1000055862	OMMARY	LUKE	19690713		6006	L200	L*K	LAC	L200	O	L	1969	07	13
1000084563	MURRAY	KAPTEIN	19191028	M	6002	K135	K*PDN	CAPTAN	C135	M	K	1919	10	28
2000000389	JACINTA	PICKERSGILL	19330513	F	6021	P262	P*KRSG	PACARS	P262	J	P	1933	05	13
2000041605	NICOLA	COX		F	6155	C200	K*KS	CAX	C200	N	C
1000036243	IVAN	JENKIPS	19211339	M	6027	J521	J*NKPS	JANCAP	J521	I	J	1921	13	39
2000005939	SUSAN	MCQUEEN		F	6065	M250	MK*N	MCGAN	M250	S	M
1000020657	CODY	HICKLING	19740531	M	6230	H245	H*KLNG	HACLAN	H245	C	H	1974	05	31
1000027485	CELESTINO	CORBETT	19181216	M	6026	C613	K*RBD	CARBAT	C613	C	C	1918	12	16
1000140553	IA	DEPIAZZ	20051122	M	6028	D120	D*PS	DAP	D100	I	D	2005	11	22
1000022756	FREDERICK	STEWART	19620630	M	6081	S363	S*R	STAD	S330	F	S	1962	06	30
1000047268	JOVAN	HARWPOD	19841211	M	6206	H613	H*RPD	HARWPA	H610	J	H	1984	12	11
2000152137	DOROTHY	MCKAY	19410325	F	6153	M200	MK*	MCY	M200	D	M	1941	03	25
2000086073	MARGARET	GREAVES	19532081		6163	G612	GR*VS	GRAV	G610	M	G	1953	20	81
1000074815	KIM	WILLIAMS	19261021	M	6430	W452	W*LMS	WALAN	W450	K	W	1926	10	21
2000060256	SALOME	BELL	19300511	F	6027	B400	B*L	BAL	B400	S	B	1930	05	11
2000092714	JILL	SLITENBACHS	19430728	F	6373	S435	SL*DNB	SLATAN	S435	J	S	1943	07	28
1000038430	DEMROT	TIMPERLEY	19191229	M	6063	T516	D*MPRL	TANPAR	T516	D	T	1919	12	29
1000078927	JEAN	FRIEDLIEB	19310730	M	6069	F634	FR*DLB	FRADLA	F634	J	F	1931	07	30
2000086954	ARIANE	CHAMBERS	20031201	F	6104	C516	K*MBRS	CANBAR	C516	A	C	2003	12	01
1000136006	IAN	COUSINS	19960518	M	6065	C252	K*SNS	CASAN	C250	I	C	1996	05	18
1000095927	MICHAEL	KENDELL	20031001	M	6018	K534	K*NL	CANDAL	C534	M	K	2003	10	01
2000043861	HELENA	SMITH	20080217	F	6168	S530	SM*D	SNAT	S530	H	S	2008	02	17
1000194267	LESLOY	ROSE	19951119	M	6063	R200	R*S	RAS	R200	L	R	1995	11	19
2000144027	KATIJA	GREEN			6152	G650	GR*N	GRAN	G650	K	G
1000149556	GAVIN	KEIGHLEY	19420306	M	6110	K240	K*L	CAGLY	C240	G	K	1942	03	06
1000113932	TOAN	BYTNE	19400526	M	6530	B350	B*DN	BATN	B350	T	B	1940	05	26
1000133752	JOHN	ASKEW	19230920	M	6121	A200	*S	ASC	A200	J	A	1923	09	20
2000071741	CORNELIA	HENRICEKSON	19180311	F	6025	H562	H*NRSK	HANRAC	H562	C	H	1918	03	11
2000043593	JADE	WRAY	19361222	F	6056	W600	R*	RY	R000	J	W	1936	12	22
2000034082	ASHLEY	PANNEKOEK	20010126	F	6210	P522	P*NKK	PANACA	P520	A	P	2001	01	26
2000033148	LEANNE	WILSON	20000716	F	6107	W425	W*LSN	WALSAN	W425	L	W	2000	07	16
1000009566	JOHN	BARNSBY	19490709	M	6210	B652	B*RNSB	BARNSB	B652	J	B	1949	07	09
2000015595	MARY	RYCROFT	19990313	F	6112	R261	R*KRFD	RACRAF	R261	M	R	1999	03	13
1000069494	THOMAD		19410837	M	6062	0000			0000	T		1941	08	37
1000074084	RYAN	BURTON		M	6167	B635	B*RN	BARTAN	B635	R	B
1000149003	SCOTT	MISSE LIDIN		M	6156	M243	M*SLDN	MASALA	M240	S	M
2000167735	SHIRLEY	WYEM	19481226	F	6104	W500	W*M	WAN	W500	S	W	1948	12	26
2000014502	SONJA	KEEFE	20084526	F	6001	K100	K*F	CAF	C100	S	K	2008	45	26
2000196417	CARMEN	COLLIS	19270913	F	6055	C420	K*LS	CAL	C400	C	C	1927	09	13
1000110743	ROBERT	DEMPSEY	19641204	M	6026	D512	D*MPS	DANPSY	D512	R	D	1964	12	04
1000153900	PETER	MCCLYMONT	19620106		6060	M245	MKL*MN	MCLANA	M245	P	M	1962	01	06
2000084855	SUSAN	GERICH	19220316	F	6102	G620	G*RK	GARAC	G620	S	G	1922	03	16
2000064781	BEVERLEY	WOODGQTE	19701125	F	6025	W323	W*GQD	WAGT	W230	B	W	1970	11	25
2000116230	CHRILTINA	ADAMON	19691408	F	6153	A355	*DMN	ADANAN	A355	C	A	1969	14	08
2000076276	MARTINA	WESTBERG		F	6290	W231	W*SBRG	WASTBA	W231	M	W
2000196531	MICHELLE	SHOLDAS	19701222		6050	S432	S*LS	SALD	S430	M	S	1970	12	22
1000067990	IAN	FRASER	19520309	M	6054	F626	FR*SR	FRASAR	F626	I	F	1952	03	09
2000157596	AMELIA	FORREST	19480907	F	6107	F623	F*RS	FARAST	F623	A	F	1948	09	07
1000150057	BEN	GRAY	19281121	M	6155	G600	GR*	GRY	G600	B	G	1928	11	21
2000048692	DEBRA	BROOKS	19960116	F	6448	B620	BR*KS	BRAC	B620	D	B	1996	01	16
1000104079	STEVEN	PITTS	19460820	M	6071	P320	P*DS	PAT	P300	S	P	1946	08	20
2000112452	MICHELE		19108531	F	6152	0000			0000	M		1910	85	31
1000122695	LUKE	HOSKING	19680118		6210	H252	H*SNG	HASCAN	H250	L	H	1968	01	18
1000147713	NATHAN	COCKING	19220117	M	6714	C252	K*KNG	CACANG	C252	N	C	1922	01	17
2000176643	FELIPITY	CONGERTON	19190203	F	6006	C526	K*NGRN	CANGAR	C526	F	C	1919	02	03
2000185922	NANCY	QUILL		F	6208	Q400	K*L	QAL	Q400	N	Q
1000022721	MATK	DONBSBAND	19901209	M	6163	D512	D*NBSB	DANBSB	D512	M	D	1990	12	09
1000081555	PETER	PEARSON	19581114	M	6112	P625	P*RSN	PARSAN	P625	P	P	1958	11	14
2000156703	PATRICIA	BROOKS	19900522		6064	B620	BR*KS	BRAC	B620	P	B	1990	05	22
2000017118	CHRISTA	PURSELL	19570328	F	6016	P624	P*RSL	PARSAL	P624	C	P	1957	03	28
2000194586	SANDRA	VAN DEN BER	19780791	F	6015	V535	V*NNBR	VANDAN	V535	S	V	1978	07	91
1000160675	MATTHEW	YATES	19740810	M	6056	Y320	*DS	YAT	Y300	M	Y	1974	08	10
2000151388	SYLVIA	NITSCHKE	19390725	F	6027	N320	N*K	NATSC	N320	S	N	1939	07	25
1000126899	PAUL	ELLIOTT	19781204	M	6015	E430	*LD	ELAT	E430	P	E	1978	12	04
2000103508	CATHERINE	RAWAT	19240203	F	6286	R300	R*D	RAT	R300	C	R	1924	02	03
2000030346	PATRICIA	JOHNSON	19760503	F		J525	J*NSN	JANSAN	J525	P	J	1976	05	03
1000175492	HUGH	SCHRAMA	19381001	M	6006	S650	SR*M	SRAN	S650	H	S	1938	10	01
2000075249		BAKER	19200909	F	6007	B260	B*KR	BACAR	B260		B	1920	09	09
2000130920	MARIE	TOTEN	19850211	F	6150	T350	D*DN	TATAN	T350	M	T	1985	02	11
2000152177	VANESSA	CLEGG	19640510	F	6530	C420	KL*G	CLAG	C420	V	C	1964	05	10
2000055701	CORALEE	ALLEN	19301114	F	6330	A450	*LN	ALAN	A450	C	A	1930	11	14
2000079949	RAYA	WOOD	19801222	F	6025	W300	W*D	WAD	W300	R	W	1980	12	22
2000139914	KRISTY	SMITH	19890924	F	6210	S530	SM*D	SNAT	S530	K	S	1989	09	24
1000178728	BERNARD	OSBORN	19560408	M	6030	O216	*SBRN	OSBARN	O216	B	O	1956	04	08
1000012480	ALESSANDRO	ZAPPKA	19391024	M	6010	Z120	S*K	ZAPC	Z120	A	Z	1939	10	24
1000169490	CALLAN	MUDIE	19310118	M	6109	M300	M*D	MADY	M300	C	M	1931	01	18
1000123424	RICHARD	O CONNOR	19570905	M	6009	O256	*KNR	OCANAR	O256	R	O	1957	09	05
2000097956	SARAH	PRHCE	19630929	F	6006	P620	PRS*	PRC	P620	S	P	1963	09	29
2000103836	DAPHNE	PILLAY	19180703	F	6149	P400	P*L	PALY	P400	D	P	1918	07	03
2000167504	PAULINE	ARCHER	19790315	F	6109	A626	*RR	ARCAR	A626	P	A	1979	03	15
1000065146	ANDREW	BLAIR	20011126	M	6170	B460	BL*R	BLAR	B460	A	B	2001	11	26
1000063407	TREMVOR	URE	19605706		6409	U600	*R	UR	U600	T	U	1960	57	06
2000095394	MELANIE	LQIH	20028105	F	6150	L200	LQ*	LG	L200	M	L	2002	81	05
2000173420	JOY	OO	19300220	F	6503	O000	*	O	O000	J	O	1930	02	20
1000031040	DONALD	CUTTS	19461299	M	6566	C320	K*DS	CAT	C300	D	C	1946	12	99
1000016262	TERRY	PROUT	19370412	M	6059	P630	PR*D	PRAT	P630	T	P	1937	04	12
2000086136	MARGARET	THORNE	19600225	F	6050	T650	D*RN	TARN	T650	M	T	1960	02	25
2000032359	CASSANDRA	LOCKE	20061211	F	6056	L200	L*K	LAC	L200	C	L	2006	12	11
2000172994	BASKLIKI	GLEADHILL	19182025	F	6055	G434	GL*DL	GLADAL	G434	B	G	1918	20	25
1000086109	LAURENCE	NGUYEN	19980523	M	6005	N250	NG*N	NGAN	N250	L	N	1998	05	23
2000187338	HAZEL	PEARMINE	19641126	F	6210	P655	P*RMN	PARNAN	P655	H	P	1964	11	26
1000105490	JASON	WARDELL		M	6194	W634	W*RL	WARDAL	W634	J	W
1000191994	NEVILLE	DUNN	20030721	M	6239	D500	D*N	DAN	D500	N	D	2003	07	21
2000027053	JEAN	CREDARO	19770923		6036	C636	KR*DR	CRADAR	C636	J	C	1977	09	23
2000172907	VICKI	CHENERY	19731128	F	6101	C560	K*NR	CANARY	C560	V	C	1973	11	28
1000031699	KYLE	TANNER	19241120	M	6107	T560	D*NR	TANAR	T560	K	T	1924	11	20
1000156581	DARREN	WOODWARD	19220417	M	6010	W363	W*DR	WADWAD	W330	D	W	1922	04	17
1000051900	HENRY	SAUNFEBRS	20031112	M	6602	S511	S*NFBR	SANFAB	S511	H	S	2003	11	12
2000046215	CORNELA	HULL	19850821	F	6059	H400	H*L	HAL	H400	C	H	1985	08	21
2000106231	GAIL	GOODWIN	19361019	F	6330	G350	G*DN	GADWAN	G350	G	G	1936	10	19
2000016987	LOUISE	THOMAS	19751224	F	6159	T520	D*MS	TAN	T500	L	T	1975	12	24
1000186095	JAMSHID	HOBSON		M	6059	H125	H*BSN	HABSAN	H125	J	H
2000085021	JANINE	BYRNE	19610813	F	6210	B650	B*RN	BARN	B650	J	B	1961	08	13
2000119346	DOONE	KAFARELA	19780529	F	6051	K164	K*FRL	CAFARA	C160	D	K	1978	05	29
2000191448	SONJA	MCCOY	19541002	F	6016	M200	MK*	MCY	M200	S	M	1954	10	02
1000038340	LEOJARD	MOFFAT	19721103	M	6111	M130	M*FD	MAFAT	M130	L	M	1972	11	03
2000156732	LYNETRE	OGILVIE	19350605	F	6150	O241	*GLV	OGALVY	O241	L	O	1935	06	05
2000192955	ROBIN	RAN	19810327	F	6046	R500	R*N	RAN	R500	R	R	1981	03	27
2000059905	CHARMAINE	DEGENS	19710319	F	6122	D252	D*GNS	DAGAN	D250	C	D	1971	03	19
2000086571	LORNA	MENDRZA	19400728	F	6100	M536	M*NRS	MANDRS	M536	L	M	1940	07	28
2000185258	CATHERINE	SINCLAIR		F	6019	S524	S*NKLR	SANCLA	S524	C	S
2000120109	BREANNJ	HAWKE	19430113	F	6061	H200	H*K	HAC	H200	B	H	1943	01	13
2000097307	MARY	BAILEY	19750705	F	6210	B400	B*L	BALY	B400	M	B	1975	07	05
2000036201	JOSEPHINE	BOYNES	19330408	F	6024	B520	B*NS	BAN	B500	J	B	1933	04	08
2000054278	MICHELLE	HARRISON	19650242	F	6105	H625	H*RSN	HARASA	H620	M	H	1965	02	42
2000160787	MARY	SIMMS	19630404	F	6147	S520	S*MS	SAN	S500	M	S	1963	04	04
2000028520	LILLIAN		19650925	F	6335	0000			0000	L		1965	09	25
1000175118	TERRY	STEWART	19290046		6330	S363	S*R	STAD	S330	T	S	1929	00	46
1000123886	THOMAS	DAVISON	19290914		6060	D125	D*VDSN	DAVASA	D120	T	D	1929	09	14
2000136440	HELEN W	JACKSON	20010417	F	6239	J250	J*KSN	JACSAN	J250	H	J	2001	04	17
1000051120	ANTHPNY	WITCOMBE	19370527	M	6280	W325	W*KMB	WATCAN	W325	A	W	1937	05	27
1000186102	NEWIL	BERTEI	19512703	M	6107	B630	B*R	BART	B630	N	B	1951	27	03
2000058126	JENNIFER	HOOM	19840426	F	6059	H500	H*M	HAN	H500	J	H	1984	04	26
1000146951	MARK	CORMELL	19460107	M	6209	C654	K*RML	CARNAL	C654	M	C	1946	01	07
1000151852	JEREMY	UGLE	19530831	M	6164	U240	*GL	UGL	U240	J	U	1953	08	31
2000195020	JENNIFER	ANTULOV	19600414	F	6002	A534	*NLV	ANTALA	A534	J	A	1960	04	14
1000078320	BYRON	CLKST	19711118	M	6175	C423	KLKS	CLCST	C423	B	C	1971	11	18
2000139393	JANET	WILSON	19440221	F	6061	W425	W*LSN	WALSAN	W425	J	W	1944	02	21
1000180700	GARY	YUNG		M	6065	Y520	*NG	YANG	Y520	G	Y
1000170293	GUIDO	ALDRIDGE	19251227	M	6024	A436	*LRG	ALDRAG	A436	G	A	1925	12	27
2000124428	KAREN	BLATCH		F	6232	B432	BL*DS	BLATC	B432	K	B
1000058341	VAN	KELLY	20070220	M	6030	K400	K*L	CALY	C400	V	K	2007	02	20
2000112440	SAMANTHA	GRAY	19560820	F	6069	G600	GR*	GRY	G600	S	G	1956	08	20
2000039269	JOSEPHINE	BADDELEY	19821031	F	6167	B340	B*DL	BADALY	B340	J	B	1982	10	31
1000091121	TIMOTHY	MCCAW	19790222	M	6030	M200	MK*	MC	M200	T	M	1979	02	22
1000073301	TROY		19530819	M	6450	0000			0000	T		1953	08	19
2000160837	JUDITH	MICHELIDES	19500228	F	6104	M243	M*KLDS	MACALA	M240	J	M	1950	02	28
2000153283	DONNA	BOYD	19625015	F	6082	B300	B*D	BAD	B300	D	B	1962	50	15
2000057008	VICTORIA	MCMULLEN	19910809	F	6516	M254	MKM*LN	MCNALA	M254	V	M	1991	08	09
1000195246	ALBERT	BATTEEEBE	19461009	M	6152	B310	B*DB	BATAB	B310	A	B	1946	10	09
2000110773	JENNIFER	REID	19390917	F	6168	R300	R*D	RAD	R300	J	R	1939	09	17
1000103545	KENNETH	FOSTER	19380208	M	6741	F236	F*SR	FASTAR	F236	K	F	1938	02	08
2000050791	ERICA	SCOTT	19370330	F	6286	S300	S*D	SCAT	S300	E	S	1937	03	30
2000144360	NADIJE	WICKENS	20020217	F	6066	W252	W*KNS	WACAN	W250	N	W	2002	02	17
2000025914	KRYSTYNA	CATHEJRWOOD	19470207	F	6232	C326	K*DJRD	CATAJR	C326	K	C	1947	02	07
2000095106	BARBARA	GILFOYLE	19360910	F	6058	G414	G*LFL	GALFAL	G414	B	G	1936	09	10
2000034622		WIGHT	19210825	F	6010	W230	W*D	WAT	W300		W	1921	08	25
2000123385	MARIAN		19870416	F	6060	0000			0000	M		1987	04	16
1000089401	ROBERT	BRUCE	19350126	M	6168	B620	BR*S	BRAC	B620	R	B	1935	01	26
2000092193	SARAH	MORRIS	20061203	F	6285	M620	M*RS	MAR	M600	S	M	2006	12	03
1000152167	DAVID	FRAZER	19880521	M	6064	F626	FR*SR	FRASAR	F626	D	F	1988	05	21
2000053619	THELMA	WOOC	19931401	F	6021	W200	W*K	WAC	W200	T	W	1993	14	01
1000066338	KEVIN	PEARCE	19450228	M	6280	P620	P*R	PARC	P620	K	P	1945	02	28
2000151840	SHERYL	THOMAS	19671210	F	6163	T520	D*MS	TAN	T500	S	T	1967	12	10
2000001521	K ERRY	ZAITI	19290605		6023	Z300	S*D	ZAT	Z300	K	Z	1929	06	05
1000115594	ALVIN	HANCOCK	19871112	M	6169	H522	H*NKK	HANCAC	H522	A	H	1987	11	12
1000145807	DONALD	ROULSTON	19890716	M	6046	R423	R*LSN	RALSTA	R423	D	R	1989	07	16
2000096399	MELISSA	BUSHELL	19550530	F	6065	B240	B*SL	BASAL	B240	M	B	1955	05	30
2000129116	JULIE	SVOBODA	19930429	F	6059	S113	SV*BD	SVABAD	S113	J	S	1993	04	29
1000047933	DEAN	JAKUPOVIC	19530326	M	6101	J211	J*KPVK	JACAPA	J210	D	J	1953	03	26
1000157580	ALWYN	WELLS	19920818	M	6051	W420	W*LS	WAL	W400	A	W	1992	08	18
1000089725	PETRA	KANDASAMY	19731205	M	6001	K532	K*NSM	CANDAS	C532	P	K	1973	12	05
1000139300	RICHARD	HARRISON		M	6147	H625	H*RSN	HARASA	H620	R	H
1000013896	JEFRFEY		19730107	M	6065	0000			0000	J		1973	01	07
1000186465	KEVIN	HUTCHIGSON	19281112	M	6733	H322	H*DSGS	HATCAG	H322	K	H	1928	11	12
2000192914	KATHERINE	YONG	20061011		6062	Y520	*NG	YANG	Y520	K	Y	2006	10	11
1000067841	JOHN	CURRELL	19760928	M	6027	C640	K*RL	CARAL	C640	J	C	1976	09	28
2000020717	MICHKELE	HICKMAN	19270923	F	6084	H255	H*KMN	HACNAN	H255	M	H	1927	09	23
1000174027	DANNY	CLARKE	19770425	M	6062	C462	KL*RK	CLARC	C462	D	C	1977	04	25
2000067583	MELISSA	RAPPOLD	19291101	F	6155	R143	R*PL	RAPALD	R143	M	R	1929	11	01
1000063633		PEARSON	19731222	M	6069	P625	P*RSN	PARSAN	P625		P	1973	12	22
2000119497	GABRIELLE	MINISSALE	19740911	F	6100	M524	M*NSL	MANASA	M520	G	M	1974	09	11
2000147367	COLLEEN	WHITTLESTON	19471120	F	6280	W342	W*DLSN	WATLAS	W342	C	W	1947	11	20
2000071283	DEBORAH	CLARK	20081218		6280	C462	KL*RK	CLARC	C462	D	C	2008	12	18
2000034457	JOSEPHINE	O CONNOR	19290508	F	6151	O256	*KNR	OCANAR	O256	J	O	1929	05	08
1000069190	GREGORY		19720921	M	6155	0000			0000	G		1972	09	21
2000103073	ROSLYN	EVANS		F	6050	E152	*VNS	EVAN	E150	R	E
1000143594	JOHN	JOHNSON	19631215	M	6163	J525	J*NSN	JANSAN	J525	J	J	1963	12	15
2000067386	LINDA	BANKEN	20030216	F	6163	B525	B*NKN	BANCAN	B525	L	B	2003	02	16
2000160906	NATALIA	BOLTON	19951020	F	6169	B435	B*LDN	BALTAN	B435	N	B	1995	10	20
1000060289	SCOTT	PAGE	19941217	M	6064	P200	P*G	PAG	P200	S	P	1994	12	17
2000148408	KATIE	NORRIS	19610821	F	6107	N620	N*RS	NAR	N600	K	N	1961	08	21
1000176722	DAMIEN	SPRING	19361029	M	6260	S165	SPR*NG	SPRANG	S165	D	S	1936	10	29
1000107551	MICHAEL	RUUL	19520727	M	6224	R400	R*L	RAL	R400	M	R	1952	07	27
1000056291	RYAN	SCOTFORD	19590520	M	6111	S316	S*DFR	SCATFA	S310	R	S	1959	05	20
1000106319		BROOKSHAW	19740518		6057	B620	BR*KS	BRACS	B620		B	1974	05	18
2000077672	NATASHA	GIBSON	19550926	F	6164	G125	G*BSN	GABSAN	G125	N	G	1955	09	26
1000024849	BNBBY	STRONACH	19813107		6155	S365	SR*NK	STRANA	S365	B	S	1981	31	07
1000077366	PETER	BENDALL-HAR		M	6037	B534	B*NLR	BANDAL	B534	P	B
2000003715	JUSTINE	VANLEGWAL	19710401	F	6210	V542	V*NLGL	VANLAG	V542	J	V	1971	04	01
1000173183	MICHZEL	MCDOWALL	19390222	M	6062	M234	MKD*L	MCDAL	M234	M	M	1939	02	22
1000095043	NATHAN	HATCH	19991110		6003	H320	H*DS	HATC	H320	N	H	1999	11	10
2000077753	WINIFRED	GARRICK	19941017	F	6163	G620	G*RK	GARAC	G620	W	G	1994	10	17
1000129045	MATTHEW	RIBEIRO	20020704		6163	R160	R*BR	RABAR	R160	M	R	2002	07	04
2000049782	MARIA	WARD	19480126	F	6058	W630	W*R	WAD	W300	M	W	1948	01	26
1000103696	CRAIG	HILEY	19300502	M	6061	H400	H*L	HALY	H400	C	H	1930	05	02
1000107719	ADRIAN	MOXSMAN	19652107	M	6230	M255	M*KSMN	MAXSNA	M250	A	M	1965	21	07
2000009873	KATHY	MCDOUGALL	19240926	F	6164	M232	MKD*GL	MCDAGA	M232	K	M	1924	09	26
1000073910	FRANK	MCLEAN	19701030	M	6025	M245	MKL*N	MCLAN	M245	F	M	1970	10	30
2000170135	JOANN	FITX	19200709	F	6062	F320	F*KS	FATX	F320	J	F	1920	07	09
2000086391	RHONDA	FORSYTH	19701223	F	6432	F623	F*RSD	FARSAT	F623	R	F	1970	12	23
2000184885	ANDREA	GAVIN	19840926		6110	G150	G*VN	GAVAN	G150	A	G	1984	09	26
1000122289	BEN	VALWBTK	20000825	M	6370	V413	V*LK	VALWBT	V413	B	V	2000	08	25
1000075134	JASON	BUTLER	19501220	M	6210	B346	B*DLR	BATLAR	B346	J	B	1950	12	20
1000119779	KIM	MCKWPNE	19330130	M	6150	M215	MKPN*	MCWPN	M215	K	M	1933	01	30
1000002860	LOUIS	ZUCCARINO	19821222	M	6149	Z265	S*KRN	ZACARA	Z260	L	Z	1982	12	22
1000192230	DENNIS	SULLIVAN	19932181	M	6065	S415	S*LVN	SALAVA	S410	D	S	1993	21	81
2000031943	GLENDA	STONESTREET	19860430	F	6030	S352	S*NSRD	STANAS	S352	G	S	1986	04	30
2000134933	JANET	CHIA	20050716	F	6232	C000	K*	C	C000	J	C	2005	07	16
2000076424	LYN	MA	19300528	F	6150	M000	M*	M	M000	L	M	1930	05	28
1000160882	CHRISTIAN	WOOLLCOTT		M	6154	W423	W*LKD	WALCAT	W423	C	W
1000025481	JEANRPAUL	NOVAK	19380624	M	6024	N120	N*VK	NAVAC	N120	J	N	1938	06	24
2000173415	VEENA	SCHUPP	20061122	F	6210	S100	S*P	SAP	S100	V	S	2006	11	22
1000147530	LUKDE	MASGERD	19900810	M	6027	M263	M*SGR	MASGAD	M230	L	M	1990	08	10
1000147151	NATHAN	GALLOWAY	19861208	M	6014	G400	G*L	GALY	G400	N	G	1986	12	08
1000113924	DAVID	BAKER	19461001	M	6401	B260	B*KR	BACAR	B260	D	B	1946	10	01
1000100201	JOHNNIE	ANDERDON	19371002	M	6065	A536	*NRN	ANDARD	A536	J	A	1937	10	02
2000163071	SUSN	MCMINIGAL	19520103	F	6110	M255	MKM*NG	MCNANA	M255	S	M	1952	01	03
1000115681	WARREN	LEDGER	20030804	M	6054	L326	L*GR	LAGAR	L260	W	L	2003	08	04
1000056858	PAUL	HANNAN	19870823	M	6230	H550	H*NN	HANAN	H550	P	H	1987	08	23
1000148505	BENJAMIN	MCKENZIE	19970404	M	6155	M252	MK*NS	MCANSY	M252	B	M	1997	04	04
2000171636	KATHERINE	GARROLL	19340807	F	6230	G640	G*RL	GARAL	G640	K	G	1934	08	07
2000092231	LUCITA	CONSTABLE	19870528	F	6156	C523	K*NSBL	CANSTA	C523	L	C	1987	05	28
1000040868	AARON	WEBSTER	19399622	M	6104	W123	W*BSR	WABSTA	W123	A	W	1939	96	22
1000151149	PAUL	GIOVANETTI	19910921	M	6025	G153	G*VND	GAVANA	G150	P	G	1991	09	21
2000131048	KAETHE	LIEW	19260221	F		L000	L*	L	L000	K	L	1926	02	21
1000117888	KENNETH	SEIGEL	19371108	M	6059	S240	S*GL	SAGAL	S240	K	S	1937	11	08
1000070803	RONALD	GONSALVES		M	6064	G524	G*NSLV	GANSAL	G524	R	G
1000102279	BRIAN	HART	19800810	M	6163	H630	H*R	HAD	H300	B	H	1980	08	10
1000050566	ANDREW	BUCHANAN		M	6302	B255	B*KNN	BACANA	B250	A	B
1000060537	ANDFEW	DENTEN	19510920	M	6280	D535	D*NN	DANTAN	D535	A	D	1951	09	20
2000134486		SHARMAN	19200619	F	6509	S655	S*RMN	SARNAN	S655		S	1920	06	19
1000123758	CYRIL	KEREMELEVIC	19691213	M	6054	K654	K*RMLV	CARANA	C650	C	K	1969	12	13
2000121066	NORMA	GIBBS	19370829	F	6027	G120	G*BS	GAB	G100	N	G	1937	08	29
1000040041	PATRICK	PETER	19500307	M	6239	P360	P*DR	PATAR	P360	P	P	1950	03	07
2000132963	DALE	HEWSON	19510130	F	6168	H250	H*SN	HASAN	H250	D	H	1951	01	30
1000103172	MARK	COLVDN		M	6021	C413	K*LVDN	CALVDN	C413	M	C
2000051313	KAREN	MACEK	19730820	F	6076	M220	MK*K	MCAC	M220	K	M	1973	08	20
2000105243	WIESLAWA	DAVIS	19890503	F	6020	D120	D*VS	DAV	D100	W	D	1989	05	03
1000099724	PETER	GRIMSHAW	19860830	M	6009	G652	GR*MS	GRANS	G652	P	G	1986	08	30
2000079491	TAHLIA	HARMS	19370624	F	6330	H652	H*RMS	HARN	H650	T	H	1937	06	24
1000195766	JOSEPH	CHOO	19920926	M	6112	C000	K*	C	C000	J	C	1992	09	26
2000111072	ISABEL	MARSH	19900903	F	6024	M620	M*RS	MARS	M620	I	M	1990	09	03
1000107491	MAR	GEHRMANN	19531221	M	6012	G655	G*RMN	GARNAN	G655	M	G	1953	12	21
1000030860	PETER	MEEHAN	19670527	M	6010	M500	M*N	MAHAN	M500	P	M	1967	05	27
1000161088	JOSEPH	DUNKLEY	19231028	M	6155	D524	D*NKL	DANCLY	D524	J	D	1923	10	28
2000108682	LYNETTE	MINES	19780618	F	6101	M520	M*NS	MAN	M500	L	M	1978	06	18
2000129936	SHARYN	SULLIVAN	19880905	F	6530	S415	S*LVN	SALAVA	S410	S	S	1988	09	05
1000148596	WILLIAM	LIOE	19350814	M	6052	L000	L*	L	L000	W	L	1935	08	14
2000168597	JADRANKA	HEPTON	19241215	F	6163	H135	H*PDN	HAPTAN	H135	J	H	1924	12	15
2000077408	DOROTHY		19661019	F	6026	0000			0000	D		1966	10	19
2000090493	SUSAN	CONTO	19310617	F	6069	C530	K*N	CANT	C530	S	C	1931	06	17
1000043246	JANIE	MARUNTEL	19240831	M	6155	M653	M*RNL	MARANT	M653	J	M	1924	08	31
1000153371	JASON	WILDING	19500929	M	6008	W435	W*LNG	WALDAN	W435	J	W	1950	09	29
2000165716	TRACEY	ABBOTT	19470719	F	6530	A130	*BD	ABAT	A130	T	A	1947	07	19
1000102766	RONALD	KRUSZELNICK	19320330	M	6163	K624	KR*SLN	CRASAL	C624	R	K	1932	03	30
2000197250	FRANCES		19460410		6258	0000			0000	F		1946	04	10
2000108997	MICHELLE	DANIELS	19760227	F	6233	D542	D*NLS	DANAL	D540	M	D	1976	02	27
2000155825	ABBEY	DEANS	19310624	F	6175	D520	D*NS	DAN	D500	A	D	1931	06	24
1000024945	BROWN	HERBERT		M	6072	H616	H*RBR	HARBAD	H613	B	H
1000085281	ROBER	MITCHELYL	19191223	M	6280	M324	M*DSLL	MATCAL	M324	R	M	1919	12	23
2000196524	CATHERINE	THOMSON	19490809	F	6062	T525	D*MSN	TANSAN	T525	C	T	1949	08	09
1000001339	MALCOLM	SMITH	19430709	M	6110	S530	SM*D	SNAT	S530	M	S	1943	07	09
2000039069	VANESSA	GAFFNEY	20040203	F	6230	G150	G*FN	GAFNY	G150	V	G	2004	02	03
2000165601	RALUCA	BEER	19410624	F	6013	B600	B*R	BAR	B600	R	B	1941	06	24
1000015452	MICHAEL	PETTLEY	19321221	M	6159	P340	P*DL	PATLY	P340	M	P	1932	12	21
2000044540		HANRAHAN	19980315	F	6063	H565	H*NRN	HANRAH	H560		H	1998	03	15
1000057814	AJAY	MCBEATH		M	6050	M213	MKB*D	MCBAT	M213	A	M
1000117752	CRAIG	JEANS	19531029	M	6450	J520	J*NS	JAN	J500	C	J	1953	10	29
1000063283	THOMAS	MORGAN	19490220	M	6147	M625	M*RGN	MARGAN	M625	T	M	1949	02	20
2000006278	ANGELA	LAW		F	6023	L000	L*	L	L000	A	L
1000065673	KRISTAN	JENDRZEJAK	19620130	M	6058	J536	J*NRSJ	JANDRS	J536	K	J	1962	01	30
2000180701	ANDREA	CRUICKSHANK	19930917	F	6148	C625	KR*KSN	CRACSA	C620	A	C	1993	09	17
1000056587	MIHAI	MORRIS	20040727	M	6125	M620	M*RS	MAR	M600	M	M	2004	07	27
2000008401	KYLIE	ATKINSON	19481109	F	6152	A325	*KNSN	ATCANS	A325	K	A	1948	11	09
1000104078	RODNEY	WALKER	19240802	M	6606	W426	W*LKR	WALCAR	W426	R	W	1924	08	02
2000193239	LEE	COLLEY		F	6055	C400	K*L	CALY	C400	L	C
1000181417	ANDREW	MRDJA	20070902	M	6029	M632	MRJ*	MRDJ	M632	A	M	2007	09	02
2000154665	MARKA	WOTHERPOON	19380219	F	6430	W361	W*DRPN	WATARP	W361	M	W	1938	02	19
2000095959	NARELLE	PARK	19491105	F	6107	P620	P*RK	PARC	P620	N	P	1949	11	05
2000005591	MELINDA	PETROVIC	19880606	F	6530	P361	P*DRVK	PATRAV	P361	M	P	1988	06	06
2000089525	ANNE	YOUNG	19500413	F	6150	Y520	*NG	YANG	Y520	A	Y	1950	04	13
2000175827	LINA	TARBUCK	19310110		6333	T612	D*RBK	TARBAC	T612	L	T	1931	01	10
2000174506	MARIA	VAN DER WAC	19570122	F	6010	V536	V*NRK	VANDAR	V536	M	V	1957	01	22
1000062239		WERYK		M	6504	W620	W*RK	WARAC	W620		W
1000064161	PETER	PRIEC	20070411	M	6151	P620	PR*K	PRAC	P620	P	P	2007	04	11
2000187869		MATHEWS	19601103	F	6152	M320	M*DS	MAT	M300		M	1960	11	03
1000035708	DOLAN	MAURIXE	19320202	M	6069	M620	M*RKS	MARAX	M620	D	M	1932	02	02
1000009121	BENJAMIN	BROWN	19500507		6104	B650	BR*N	BRAN	B650	B	B	1950	05	07
2000146153	JACOBA	ROSS	19901102	F	6023	R200	R*S	R	R000	J	R	1990	11	02
2000178687	MARGARET	MORABITO	19690831	F	6167	M613	M*RBD	MARABA	M610	M	M	1969	08	31
1000179512	KELVIN	GLEESUM		M	6765	G425	GL*SM	GLASAN	G425	K	G
1000046768	PAUL		19930904	M	6052	0000			0000	P		1993	09	04
1000102866	JOHN	CARTER	19880524	M	6530	C636	K*RR	CARTAR	C636	J	C	1988	05	24
1000082371	ASHLEY	GRENFELL		M	6103	G651	GR*NFL	GRANFA	G651	A	G
1000175109	CRAIG	BURROWS	19510225	M	6156	B620	B*RS	BAR	B600	C	B	1951	02	25
1000169690	HOANG	PILLING	19832713	M	6530	P452	P*LNG	PALANG	P452	H	P	1983	27	13
1000028348	RUSSELL	BALGERA	19900217	M	6760	B426	B*LGR	BALGAR	B426	R	B	1990	02	17
1000019321	TERENCE	BUNNEY	19480724	M	6110	B500	B*N	BANY	B500	T	B	1948	07	24
2000099263	REBECCA	WATSON	19680120	F	6051	W325	W*DSN	WATSAN	W325	R	W	1968	01	20
1000054885	SION	DAI	20031205	M	6027	D000	D*	D	D000	S	D	2003	12	05
1000042497	DENNIS	VO	19520421	M	6112	V000	V*	V	V000	D	V	1952	04	21
2000150774	JENNIFR	SIMPSON	19760705	F	6057	S512	S*MPSN	SANPSA	S512	J	S	1976	07	05
1000098894	CAMERON	ANDERSON	19440401	M	6078	A536	*NRSN	ANDARS	A536	C	A	1944	04	01
1000000980	PAUL	HEWITSON	20080913	M	6150	H325	H*DSN	HATSAN	H325	P	H	2008	09	13
1000019847	GARY	PRITCHARD	19260925	M	6054	P632	PR*DSR	PRATCA	P632	G	P	1926	09	25
1000175774	DANIEL	CAPPA	20020730	M	6026	C100	K*P	CAP	C100	D	C	2002	07	30
2000071476	HANNAH	NOOK	19640516	F	6530	N200	N*K	NAC	N200	H	N	1964	05	16
2000161020	MARGARET	CARBONNE	19250501	F		C615	K*RBN	CARBAN	C615	M	C	1925	05	01
2000144821	JOSEPHINE	FLINR PFF	19460913	F	6171	F456	FL*NRP	FLANRP	F456	J	F	1946	09	13
1000048268	RONALD	STEELE	19620708		6153	S340	S*L	STAL	S340	R	S	1962	07	08
1000013476	TREVOR	HILLAM	19260603	M	6210	H450	H*LM	HALAN	H450	T	H	1926	06	03
2000014777	JENNIE	PIDGEON	19921002	F	6057	P325	P*GN	PAGAN	P250	J	P	1992	10	02
1000124757	NIGEL	STANDRING	19910228	M	6168	S353	S*NRNG	STANDR	S353	N	S	1991	02	28
2000132927	EUNICE	ADAMS	20071127	F	6210	A352	*DMS	ADAN	A350	E	A	2007	11	27
1000009980	TERENCE	ROZENTALS	19678001	M	6101	R253	R*SNLS	RASANT	R253	T	R	1967	80	01
2000008868	ELVIRA	SIMS	19580902	F	6069	S520	S*MS	SAN	S500	E	S	1958	09	02
2000010634	AGNES			F	6121	0000			0000	A
2000130191	DOROTHY	MCKENZIE-FR	19300156	F	6064	M252	MK*NSF	MCANSA	M252	D	M	1930	01	56
2000061559	LIAN	MACDONALD	19630712	F	6154	M235	MKD*NL	MCDANA	M235	L	M	1963	07	12
2000147749	KAREN	JOHNSON		F	872	J525	J*NSN	JANSAN	J525	K	J
[truncated: 398,001 more rows]
